# Supplementary material for: Longitudinal evaluation of manufacturer-specific differences for high-sensitive CRP EQA results
Source: Front Mol Biosci. 2024 Aug 8;11:1401405. doi: 10.3389/fmolb.2024.1401405 (PMC11338768; doi:10.3389/fmolb.2024.1401405)
Supplement: Supplementary file 1 [file Table2.XLSX]

## Sheet: Supplementary Table 1
Supplementary Table 2: Raw Data. Datasets that were excluded from all analysis are labled in blue and results that were excluded from the calculation of the coefficients of variation, since they exceeded 1.5x interquantile range are labled in orange
Survey	Survey	Laboratory	Methods	Manufacturer Code	Manufacturer	Device	Assay Unit	Level Sample 1	Relation Sample1	Reported Value Sample 1	Sample 1 hs-CRP [mg/L]	Level Sample 2	Relation Sample 2	Reported Value Sample 2	Sample 2 hs-CRP [mg/L]
2018-01-01	2018-January	V2_0	Immunoturbidimetry	OL	BECKMAN (OLYMPUS)	BECKMAN (OLYMPUS) AU-Systems	mg/l	high		1.71	1.71	low		0.82	0.82
2018-01-01	2018-January	V2_1	Turbidimetry: "Endpoint"-Meth. without predilution	OL	BECKMAN (OLYMPUS)	BECKMAN (OLYMPUS) AU-Systems	mg/l	high		1.73	1.73	low		0.79	0.79
2018-01-01	2018-January	V2_2	Immunoturbidimetry	OL	BECKMAN (OLYMPUS)	BECKMAN (OLYMPUS) AU-Systems	mg/dl	high		0.165	1.65	low		0.065	0.65
2018-01-01	2018-January	V2_3	Turbidimetry: Latex enhanced	OL	BECKMAN (OLYMPUS)	BECKMAN (OLYMPUS) AU-Systems	mg/dl	high		0.176	1.76	low		0.077	0.77
2018-01-01	2018-January	V2_4	Turbidimetry	OL	BECKMAN (OLYMPUS)	BECKMAN (OLYMPUS) AU-Systems	mg/dl	high		0.17	1.7	low		0.08	0.8
2018-01-01	2018-January	V2_5	Turbidimetry	OL	BECKMAN (OLYMPUS)	BECKMAN (OLYMPUS) AU-Systems	mg/l	high		1.74	1.74	low		0.81	0.81
2018-01-01	2018-January	V2_6	Turbidimetry: Latex enhanced	OL	BECKMAN (OLYMPUS)	BECKMAN (OLYMPUS) AU-Systems	mg/l	high		1.64	1.64	low		0.48	0.48
2018-01-01	2018-January	V2_7	Turbidimetry	OL	BECKMAN (OLYMPUS)	BECKMAN (OLYMPUS) AU-Systems	mg/l	high		1.66	1.66	low		0.75	0.75
2018-01-01	2018-January	V2_8	Immunoturbidimetry	OL	BECKMAN (OLYMPUS)	BECKMAN (OLYMPUS) AU-Systems	mg/l	high		1.72	1.72	low		0.8	0.8
2018-01-01	2018-January	V2_9	Turbidimetry: Latex enhanced	OL	BECKMAN (OLYMPUS)	BECKMAN (OLYMPUS) AU-Systems	mg/l	high		2.3	2.3	low		1	1
2018-01-01	2018-January	V2_10	Turbidimetry: Latex enhanced	OL	BECKMAN (OLYMPUS)	BECKMAN (OLYMPUS) AU-Systems	mg/l	high		1.8	1.8	low		0.8	0.8
2018-01-01	2018-January	V2_11	Immunoturbidimetry	OL	BECKMAN (OLYMPUS)	Siemens (Bayer Healthcare) Advia	mg/l	high		1.85	1.85	low		0.8	0.8
2018-01-01	2018-January	V2_12	Immunoturbidimetry	OL	BECKMAN (OLYMPUS)	BECKMAN (OLYMPUS) AU-Systems	mg/dl	high		0.17	1.7	low		0.08	0.8
2018-01-01	2018-January	V2_13	Turbidimetry	OL	BECKMAN (OLYMPUS)	BECKMAN (OLYMPUS) AU-Systems	mg/l	high		1.65	1.65	low		0.78	0.78
2018-01-01	2018-January	V2_14	Turbidimetry: Latex enhanced	OL	BECKMAN (OLYMPUS)	BECKMAN (OLYMPUS) AU-Systems	mg/l	high		1.68	1.68	low		0.64	0.64
2018-01-01	2018-January	V2_15	Turbidimetry: Latex enhanced	BG	SIEMENS (Bayer Health)	Siemens (Bayer Healthcare): andere Geräte	mg/l	high		0.9	0.9	low		2	2
2018-01-01	2018-January	V2_16	Immunoturbidimetry	BG	SIEMENS (Bayer Health)	Siemens (Bayer Healthcare) Advia	mg/l	high		1.4	1.4	low		0.4	0.4
2018-01-01	2018-January	V2_17	Immunoturbidimetry	BG	SIEMENS (Bayer Health)	Siemens (Bayer Healthcare) Advia 1800	mg/l	high		1.55	1.55	low		0.5	0.5
2018-01-01	2018-January	V2_18	Turbidimetry: Latex enhanced	BG	SIEMENS (Bayer Health)	Siemens (Bayer Healthcare) Advia	mg/dl	high		0.158	1.58	low		0.068	0.68
2018-01-01	2018-January	V2_19	Turbidimetry: no further information	BG	SIEMENS (Bayer Health)	Siemens (Bayer Healthcare) Advia	mg/dl	high		0.147	1.47	low		0.046	0.46
2018-01-01	2018-January	V2_20	Turbidimetry: Latex enhanced	BG	SIEMENS (Bayer Health)	Siemens (Bayer Healthcare) Advia 1800	mg/dl	high		0.165	1.65	low		0.059	0.59
2018-01-01	2018-January	V2_21	Turbidimetry: Latex enhanced	BG	SIEMENS (Bayer Health)	Siemens (Bayer Healthcare) Advia 1800	mg/dl	high		0.15	1.5	low		0.05	0.5
2018-01-01	2018-January	V2_22	Immunoturbidimetry	BG	SIEMENS (Bayer Health)	Siemens (Bayer Healthcare) Advia	mg/dl	high		0.181	1.81	low		0.071	0.71
2018-01-01	2018-January	V2_23	Immunoturbidimetry	BG	SIEMENS (Bayer Health)	Siemens (Bayer Healthcare) Advia	mg/l	high		0.194	0.19	low		0.088	0.09
2018-01-01	2018-January	V2_24	Immunoturbidimetry	BG	SIEMENS (Bayer Health)	Siemens (Bayer Healthcare) Advia	mg/l	high		0.51	0.51	low		1.52	1.52
2018-01-01	2018-January	V2_25	Immunoturbidimetry	BG	SIEMENS (Bayer Health)	Siemens (Bayer Healthcare) Advia 1800	mg/l	high		1.92	1.92	low		0.813	0.81
2018-01-01	2018-January	V2_26	Turbidimetry: Latex enhanced	BG	SIEMENS (Bayer Health)	Siemens (Bayer Healthcare) Advia 1800	mg/l	high		1.6	1.6	low		0.49	0.49
2018-01-01	2018-January	V2_27	Turbidimetry: Latex enhanced	BG	SIEMENS (Bayer Health)	Siemens (Bayer Healthcare) Advia	mg/l	high		1.89	1.89	low		0.8	0.8
2018-01-01	2018-January	V2_28	Turbidimetry: Latex enhanced	BG	SIEMENS (Bayer Health)	Siemens (Bayer Healthcare) Advia 1800	mg/l	high		1.8	1.8	low		0.16	0.16
2018-01-01	2018-January	V2_29	immunologic test (CLIA)	BW	SIEMENS (Dade Behring)	Siemens (DPC Biermann) Immulite	mg/l	high		2.72	2.72	low		1.05	1.05
2018-01-01	2018-January	V2_30	Nephelometry	BW	SIEMENS (Dade Behring)	Siemens (Dade-Behring) Nephelometer	mg/l	high		1.92	1.92	low		0.95	0.95
2018-01-01	2018-January	V2_31	Nephelometry	BW	SIEMENS (Dade Behring)	Siemens (Dade-Behring) Nephelometer	mg/dl	high		0.19	1.9	low		0.09	0.9
2018-01-01	2018-January	V2_32	Nephelometry	BW	SIEMENS (Dade Behring)	Siemens (Dade-Behring) Nephelometer	mg/dl	high		0.21	2.1	low		0.1	1
2018-01-01	2018-January	V2_33	Nephelometry	BW	SIEMENS (Dade Behring)	Siemens (Dade-Behring) BN Prospec	mg/l	high		2	2	low		1	1
2018-01-01	2018-January	V2_34	Nephelometry	BW	SIEMENS (Dade Behring)	Siemens (Dade-Behring) BN Prospec	µg/ml	high		1.97	1.97	low		0.96	0.96
2018-01-01	2018-January	V2_35	immunologic test (LEIA)	DG	SIEMENS (DPC Biermann)	Siemens (DPC Biermann) Immulite	mg/l	high		2.58	2.58	low		1.06	1.06
2018-01-01	2018-January	V2_36	Nephelometry	BW	SIEMENS (Dade Behring)	Siemens (Dade-Behring) Dimension Vista	mg/dl	high		0.212	2.12	low		0.105	1.05
2018-01-01	2018-January	V2_37	Nephelometry	BW	SIEMENS (Dade Behring)	Siemens (Dade-Behring) Nephelometer	mg/l	high		1.94	1.94	low		0.96	0.96
2018-01-01	2018-January	V2_38	Nephelometry	BW	SIEMENS (Dade Behring)	Siemens (Dade-Behring) Nephelometer	mg/l	high		2.18	2.18	low		1.04	1.04
2018-01-01	2018-January	V2_39	Nephelometry	BW	SIEMENS (Dade Behring)	Siemens (Dade-Behring) Nephelometer	mg/dl	high		0.21	2.1	low		0.1	1
2018-01-01	2018-January	V2_40	Kinetic Nephelometry	BW	SIEMENS (Dade Behring)	Siemens (Dade-Behring) Nephelometer	mg/l	high		2.15	2.15	low		1.04	1.04
2018-01-01	2018-January	V2_41	Kinetic Nephelometry, particel enhanced	BW	SIEMENS (Dade Behring)	Siemens (Dade-Behring) Nephelometer	mg/l	high		1.9	1.9	low		0.95	0.95
2018-01-01	2018-January	V2_42	Nephelometry	BW	SIEMENS (Dade Behring)	Siemens (Dade-Behring) BN Prospec	mg/dl	high		0.193	1.93	low		0.095	0.95
2018-01-01	2018-January	V2_43	Nephelometry	BW	SIEMENS (Dade Behring)	Siemens (Dade-Behring) Nephelometer	mg/dl	high		2.14	21.4	low		1.01	10.1
2018-01-01	2018-January	V2_44	Nephelometry	BW	SIEMENS (Dade Behring)	Siemens (Dade-Behring) Nephelometer	mg/l	high		1.89	1.89	low		0.958	0.96
2018-01-01	2018-January	V2_45	Kinetic Nephelometry, particel enhanced	BW	SIEMENS (Dade Behring)	Siemens (Dade-Behring) BN Prospec	mg/l	high		1.9	1.9	low		0.9	0.9
2018-01-01	2018-January	V2_46	immunologic test (LEIA)	DG	SIEMENS (DPC Biermann)	Siemens (DPC Biermann) Immulite	mg/l	high		2.9	2.9	low		1.2	1.2
2018-01-01	2018-January	V2_47	Nephelometry	BW	SIEMENS (Dade Behring)	Siemens (Dade-Behring) Nephelometer	mg/dl	high		0.21	2.1	low		0.1	1
2018-01-01	2018-January	V2_48	Turbidimetry: no further information	BW	SIEMENS (Dade Behring)	Siemens (Dade-Behring) Dimension	mg/dl	high		0.23	2.3	low		0.16	1.6
2018-01-01	2018-January	V2_49	Kinetic Nephelometry, particel enhanced	BW	SIEMENS (Dade Behring)	Siemens (Dade-Behring) BN Prospec	mg/l	high		2.15	2.15	low		1.03	1.03
2018-01-01	2018-January	V2_50	Nephelometry	DG	SIEMENS (DPC Biermann)	Siemens (DPC Biermann) Immulite 2000	mg/l	high		2.01	2.01	low		1	1
2018-01-01	2018-January	V2_51	Kinetic Nephelometry, particel enhanced	BW	SIEMENS (Dade Behring)	Siemens (Dade-Behring) Nephelometer	mg/l	high		1.9	1.9	low		0.93	0.93
2018-01-01	2018-January	V2_52	Turbidimetry: no further information	BW	SIEMENS (Dade Behring)	Siemens (Dade-Behring) Dimension	mg/l	high		2.2	2.2	low		1.7	1.7
2018-01-01	2018-January	V2_53	Nephelometry	BW	SIEMENS (Dade Behring)	Siemens (Dade-Behring) Dimension Vista	mg/l	high		2.02	2.02	low		1.02	1.02
2018-01-01	2018-January	V2_54	Kinetic Nephelometry, particel enhanced	BW	SIEMENS (Dade Behring)	Siemens (Dade-Behring) Nephelometer	mg/l	high		2.07	2.07	low		0.987	0.99
2018-01-01	2018-January	V2_55	immunologic test (LEIA)	DG	SIEMENS (DPC Biermann)	Siemens (DPC Biermann) Immulite 2000	mg/l	high		2.16	2.16	low		1.05	1.05
2018-01-01	2018-January	V2_56	immunologic test (LEIA)	DG	SIEMENS (DPC Biermann)	Siemens (DPC Biermann) Immulite	mg/l	high		2.38	2.38	low		0.959	0.96
2018-01-01	2018-January	V2_57	immunologic test (CLIA)	DG	SIEMENS (DPC Biermann)	Siemens (DPC Biermann) Immulite 2000	mg/l	high		2.54	2.54	low		1.02	1.02
2018-01-01	2018-January	V2_58	Nephelometry	BW	SIEMENS (Dade Behring)	Siemens (Dade-Behring) BN Prospec	mg/dl	high		0.183	1.83	low		0.09	0.9
2018-01-01	2018-January	V2_59	Kinetic Nephelometry, particel enhanced	BW	SIEMENS (Dade Behring)	Siemens (Dade-Behring) BN Prospec	mg/dl	high		0.21	2.1	low		0.099	0.99
2018-01-01	2018-January	V2_60	Turbidimetry: Latex enhanced	RO	ROCHE DIAGNOSTICS	Roche Cobas (6000) System (c501/502/e601)	mg/l	high		1.6	1.6	low		0.6	0.6
2018-01-01	2018-January	V2_61	Turbidimetry: Latex enhanced	RO	ROCHE DIAGNOSTICS	Roche Cobas (8000) System (c701/702)	mg/l	high		2.08	2.08	low		0.93	0.93
2018-01-01	2018-January	V2_62	immunologic test (ECLIA)	RO	ROCHE DIAGNOSTICS	Roche Cobas (8000) System (c701/702)	mg/l	high		1.85	1.85	low		0.86	0.86
2018-01-01	2018-January	V2_63	Turbidimetry: "Endpoint"-Meth. without predilution	RO	ROCHE DIAGNOSTICS	Roche Cobas (6000) System (c501/502/e601)	mg/l	high		2	2	low		1	1
2018-01-01	2018-January	V2_64	Immunoturbidimetry	RO	ROCHE DIAGNOSTICS	Roche Cobas (8000) System (c701/702)	mg/l	high		1.92	1.92	low		0.83	0.83
2018-01-01	2018-January	V2_65	Turbidimetry: Latex enhanced	RO	ROCHE DIAGNOSTICS	Roche Cobas (6000) System (c501/502/e601)	mg/l	high		1.75	1.75	low		0.83	0.83
2018-01-01	2018-January	V2_66	Turbidimetry: "Endpoint"-Meth. without predilution	RO	ROCHE DIAGNOSTICS	Roche Cobas (6000) System (c501/502/e601)	mg/l	high		2.14	2.14	low		1.03	1.03
2018-01-01	2018-January	V2_67	Turbidimetry: Latex enhanced	RO	ROCHE DIAGNOSTICS	Roche Cobas (8000) System (c701/702)	mg/l	high		1.98	1.98	low		0.95	0.95
2018-01-01	2018-January	V2_68	Turbidimetry: Latex enhanced	RO	ROCHE DIAGNOSTICS	Roche Cobas (8000) System (c701/702)	mg/l	high		1.71	1.71	low		0.79	0.79
2018-01-01	2018-January	V2_69	Turbidimetry	RO	ROCHE DIAGNOSTICS	Roche Cobas (8000) System (c701/702)	mg/l	high		1.7	1.7	low		0.8	0.8
2018-01-01	2018-January	V2_70	immunologic test (ECLIA)	RO	ROCHE DIAGNOSTICS	Roche Cobas (8000) System (c701/702)	mg/dl	high		0.18	1.8	low		0.07	0.7
2018-01-01	2018-January	V2_71	Immunoturbidimetry	RO	ROCHE DIAGNOSTICS	Roche Cobas (6000) System (c501/502/e601)	mg/dl	high		0.15	1.5	low		0.07	0.7
2018-01-01	2018-January	V2_72	Immunoturbidimetry	RO	ROCHE DIAGNOSTICS	Roche Hitachi-Systems	mg/dl	high		0.38	3.8	low		0.4	4
2018-01-01	2018-January	V2_73	Turbidimetry: Latex enhanced	RO	ROCHE DIAGNOSTICS	Roche Cobas (6000) System (c501/502/e601)	mg/l	high		1.85	1.85	low		0.95	0.95
2018-01-01	2018-January	V2_74	Turbidimetry: Latex enhanced	RO	ROCHE DIAGNOSTICS	Roche Cobas (8000) System (c701/702)	mg/l	high		1.7	1.7	low		0.8	0.8
2018-01-01	2018-January	V2_75	Immunoturbidimetry	RO	ROCHE DIAGNOSTICS	Roche Cobas (8000) System (c701/702)	mg/l	high		1.46	1.46	low		0.75	0.75
2018-01-01	2018-January	V2_76	Turbidimetry: "Endpoint"-Meth. without predilution	RO	ROCHE DIAGNOSTICS	Roche Cobas (8000) System (c701/702)	mg/l	high		1.99	1.99	low		0.82	0.82
2018-01-01	2018-January	V2_77	Turbidimetry: Latex enhanced	RO	ROCHE DIAGNOSTICS	Roche Cobas (6000) System (c501/502/e601)	mg/l	high		2.2	2.2	low		1	1
2018-01-01	2018-January	V2_78	Turbidimetry: Latex enhanced	RO	ROCHE DIAGNOSTICS	Roche Cobas (8000) System (c701/702)	mg/l	high		1.65	1.65	low		0.76	0.76
2018-01-01	2018-January	V2_79	Immunoturbidimetry	RO	ROCHE DIAGNOSTICS	Roche Cobas (6000) System (c501/502/e601)	mg/l	high		2.1	2.1	low		0.9	0.9
2018-01-01	2018-January	V2_80	immunologic test (KIMS)	RO	ROCHE DIAGNOSTICS	Roche Cobas (8000) System (c701/702)	mg/l	high		1.56	1.56	low		0.74	0.74
2018-01-01	2018-January	V2_81	Immunoturbidimetry	RO	ROCHE DIAGNOSTICS	Roche Cobas (8000) System (c701/702)	mg/l	high		2.17	2.17	low		0.92	0.92
2018-01-01	2018-January	V2_82	Immunoturbidimetry	RO	ROCHE DIAGNOSTICS	Roche Cobas (6000) System (c501/502/e601)	mg/l	high		2.4	2.4	low		1.17	1.17
2018-01-01	2018-January	V2_83	Turbidimetry: "Endpoint"-Meth. without predilution	RO	ROCHE DIAGNOSTICS	Roche Cobas (8000) System (c701/702)	mg/l	high		1.99	1.99	low		1.05	1.05
2018-01-01	2018-January	V2_84	Turbidimetry: Latex enhanced	RO	ROCHE DIAGNOSTICS	Roche Cobas (6000) System (c501/502/e601)	mg/l	high		1.6	1.6	low		0.8	0.8
2018-01-01	2018-January	V2_85	Turbidimetry: Latex enhanced	RO	ROCHE DIAGNOSTICS	Roche Cobas (8000) System (c701/702)	mg/l	high		1.54	1.54	low		0.72	0.72
2018-01-01	2018-January	V2_86	Turbidimetry	RO	ROCHE DIAGNOSTICS	Roche Cobas (6000) System (c501/502/e601)	mg/l	high		1.62	1.62	low		0.72	0.72
2018-01-01	2018-January	V2_87	Turbidimetry	RO	ROCHE DIAGNOSTICS	Roche Cobas (6000) System (c501/502/e601)	mg/l	high		1.59	1.59	low		0.65	0.65
2018-01-01	2018-January	V2_88	immunologic with titration	RO	ROCHE DIAGNOSTICS	Roche Cobas (6000) System (c501/502/e601)	mg/l	high		1.55	1.55	low		0.7	0.7
2018-01-01	2018-January	V2_89	Immunoturbidimetry	RO	ROCHE DIAGNOSTICS	Roche Cobas (8000) System (c701/702)	mg/dl	high		0.204	2.04	low		0.097	0.97
2018-01-01	2018-January	V2_90	Immunoturbidimetry	RO	ROCHE DIAGNOSTICS	Roche Cobas (8000) System (c701/702)	mg/l	high		1.67	1.67	low		0.71	0.71
2018-01-01	2018-January	V2_91	Turbidimetry: "Endpoint"-Meth. without predilution	RO	ROCHE DIAGNOSTICS	Roche Integra-Systems	mg/l	high		1.88	1.88	low		0.86	0.86
2018-01-01	2018-January	V2_92	Immunoturbidimetry	RO	ROCHE DIAGNOSTICS	Roche Cobas (8000) System (c701/702)	mg/dl	high		0.18	1.8	low		0.08	0.8
2018-01-01	2018-January	V2_93	Turbidimetry: Latex enhanced	RO	ROCHE DIAGNOSTICS	Roche Cobas 4000 System	mg/l	high		2.17	2.17	low		1.07	1.07
2018-01-01	2018-January	V2_94	Turbidimetry	RO	ROCHE DIAGNOSTICS	Roche Integra-Systems	mg/l	high		2.05	2.05	low		0.98	0.98
2018-01-01	2018-January	V2_95	Immunoturbidimetry	RO	ROCHE DIAGNOSTICS	Roche Cobas (6000) System (c501/502/e601)	mg/l	high		1.8	1.8	low		0.8	0.8
2018-01-01	2018-January	V2_96	immunologic test (NIPIA), kinetisch	BE	BECKMAN COULTER	Beckman Immage-Systems	mg/l	high		2.67	2.67	low		1.05	1.05
2018-01-01	2018-January	V2_97	Turbidimetry: "Endpoint"-Meth. without predilution	AB	ABBOTT	Abbott Architect	mg/l	high		1.6	1.6	low		0.8	0.8
2018-01-01	2018-January	V2_98	Immunoturbidimetry	AB	ABBOTT	Abbott Architect	mg/l	high		1.7	1.7	low		0.7	0.7
2018-01-01	2018-January	V2_99	Kinetic Nephelometry	BE	BECKMAN COULTER	Beckman Immage-Systems	mg/dl	high		0.239	2.39	low		0.091	0.91
2018-01-01	2018-January	V2_100	Turbidimetry: no further information	AB	ABBOTT	Abbott Architect	mg/l	high		2.3	2.3	low		1.1	1.1
2018-01-01	2018-January	V2_101	Nephelometry	BE	BECKMAN COULTER	Beckman Immage-Systems	mg/dl	high		0.242	2.42	low		0.091	0.91
2018-01-01	2018-January	V2_102	Turbidimetry: "Endpoint"-Meth. without predilution	AB	ABBOTT	Abbott Architect	mg/l	high		1.67	1.67	low		0.8	0.8
2018-05-01	2018-May	V2_97	Turbidimetry: "Endpoint"-Meth. without predilution	AB	ABBOTT	Abbott Architect	mg/l	low		0.75	0.75	high		1.6	1.6
2018-05-01	2018-May	V2_98	Immunoturbidimetry	AB	ABBOTT	Abbott Architect	mg/l	low		0.8	0.8	high		1.8	1.8
2018-05-01	2018-May	V2_100	Turbidimetry: no further information	AB	ABBOTT	Abbott Architect	mg/l	low		1.1	1.1	high		2.3	2.3
2018-05-01	2018-May	V2_102	Turbidimetry: "Endpoint"-Meth. without predilution	AB	ABBOTT	Abbott Architect	mg/l	low		0.76	0.76	high		1.67	1.67
2018-05-01	2018-May	V2_103	Immunoturbidimetry	AB	ABBOTT	Abbott Architect	mg/l	low		0.8	0.8	high		1.8	1.8
2018-05-01	2018-May	V2_91	Immunoturbidimetry	AB	ABBOTT	Abbott Architect	mg/l	low		0.93	0.93	high		1.88	1.88
2018-05-01	2018-May	V2_0	Immunoturbidimetry	OL	BECKMAN (OLYMPUS)	BECKMAN (OLYMPUS) AU-Systems	mg/l	low		0.82	0.82	high		1.7	1.7
2018-05-01	2018-May	V2_1	Turbidimetry: "Endpoint"-Meth. without predilution	OL	BECKMAN (OLYMPUS)	BECKMAN (OLYMPUS) AU-Systems	mg/l	low		0.78	0.78	high		1.75	1.75
2018-05-01	2018-May	V2_2	Immunoturbidimetry	OL	BECKMAN (OLYMPUS)	BECKMAN (OLYMPUS) AU-Systems	mg/dl	low		0.082	0.82	high		0.172	1.72
2018-05-01	2018-May	V2_104	Immunoturbidimetry	OL	BECKMAN (OLYMPUS)	BECKMAN (OLYMPUS) AU-Systems	mg/dl	low		0.11	1.1	high		0.24	2.4
2018-05-01	2018-May	V2_3	Turbidimetry: Latex enhanced	OL	BECKMAN (OLYMPUS)	BECKMAN (OLYMPUS) AU-Systems	mg/dl	low		0.078	0.78	high		0.168	1.68
2018-05-01	2018-May	V2_4	Turbidimetry	OL	BECKMAN (OLYMPUS)	BECKMAN (OLYMPUS) AU-Systems	mg/dl	low		0.08	0.8	high		0.18	1.8
2018-05-01	2018-May	V2_105	Turbidimetry: "Fixed-time"-Method	OL	BECKMAN (OLYMPUS)	BECKMAN (OLYMPUS) AU-Systems	mg/l	low		0.78	0.78	high		1.7	1.7
2018-05-01	2018-May	V2_5	Turbidimetry	OL	BECKMAN (OLYMPUS)	BECKMAN (OLYMPUS) AU-Systems	mg/l	low		0.77	0.77	high		1.66	1.66
2018-05-01	2018-May	V2_6	Turbidimetry: Latex enhanced	OL	BECKMAN (OLYMPUS)	BECKMAN (OLYMPUS) AU-Systems	mg/l	low		1.03	1.03	high		2.24	2.24
2018-05-01	2018-May	V2_106	Turbidimetry: Latex enhanced	OL	BECKMAN (OLYMPUS)	BECKMAN (OLYMPUS) AU-Systems	mg/l	low		0.1	0.1	high		1.8	1.8
2018-05-01	2018-May	V2_8	Immunoturbidimetry	OL	BECKMAN (OLYMPUS)	BECKMAN (OLYMPUS) AU-Systems	mg/l	low		0.81	0.81	high		1.75	1.75
2018-05-01	2018-May	V2_9	Turbidimetry: Latex enhanced	OL	BECKMAN (OLYMPUS)	BECKMAN (OLYMPUS) AU-Systems	mg/l	low		1.1	1.1	high		2.2	2.2
2018-05-01	2018-May	V2_107	Turbidimetry: Latex enhanced	OL	BECKMAN (OLYMPUS)	BECKMAN (OLYMPUS) AU-Systems	mg/dl	low		0.83	8.3	high		1.77	17.7
2018-05-01	2018-May	V2_10	Turbidimetry: Latex enhanced	OL	BECKMAN (OLYMPUS)	BECKMAN (OLYMPUS) AU-Systems	mg/l	low		0.8	0.8	high		1.7	1.7
2018-05-01	2018-May	V2_11	Immunoturbidimetry	OL	BECKMAN (OLYMPUS)	Siemens (Bayer Healthcare) Advia	mg/l	low		0.83	0.83	high		1.84	1.84
2018-05-01	2018-May	V2_108	immunologic test (LIA)	OL	BECKMAN (OLYMPUS)	BECKMAN (OLYMPUS) AU-Systems	mg/l	low		0.78	0.78	high		1.74	1.74
2018-05-01	2018-May	V2_12	Immunoturbidimetry	OL	BECKMAN (OLYMPUS)	BECKMAN (OLYMPUS) AU-Systems	mg/dl	low		0.09	0.9	high		0.18	1.8
2018-05-01	2018-May	V2_13	Turbidimetry	OL	BECKMAN (OLYMPUS)	BECKMAN (OLYMPUS) AU-Systems	mg/l	low		0.84	0.84	high		1.7	1.7
2018-05-01	2018-May	V2_109	Turbidimetry	OL	BECKMAN (OLYMPUS)	BECKMAN (OLYMPUS) AU-Systems	mg/dl	low		0.078	0.78	high		0.171	1.71
2018-05-01	2018-May	V2_14	Turbidimetry: Latex enhanced	OL	BECKMAN (OLYMPUS)	BECKMAN (OLYMPUS) AU-Systems	mg/l	low		0.815	0.82	high		1.77	1.77
2018-05-01	2018-May	V2_15	Turbidimetry: Latex enhanced	BG	SIEMENS (Bayer Health)	Siemens (Bayer Healthcare): andere Geräte	mg/l	low		0.8	0.8	high		1.9	1.9
2018-05-01	2018-May	V2_17	Immunoturbidimetry	BG	SIEMENS (Bayer Health)	Siemens (Bayer Healthcare) Advia 1800	mg/l	low		0.5	0.5	high		1.6	1.6
2018-05-01	2018-May	V2_18	Turbidimetry: Latex enhanced	BG	SIEMENS (Bayer Health)	Siemens (Bayer Healthcare) Advia	mg/dl	low		0.074	0.74	high		0.193	1.93
2018-05-01	2018-May	V2_19	Turbidimetry: no further information	BG	SIEMENS (Bayer Health)	Siemens (Bayer Healthcare) Advia	mg/l	low		0.51	0.51	high		1.59	1.59
2018-05-01	2018-May	V2_21	Turbidimetry: Latex enhanced	BG	SIEMENS (Bayer Health)	Siemens (Bayer Healthcare) Advia 1800	mg/dl	low		0.053	0.53	high		0.16	1.6
2018-05-01	2018-May	V2_22	Immunoturbidimetry	BG	SIEMENS (Bayer Health)	Siemens (Bayer Healthcare) Advia	mg/dl	low		0.086	0.86	high		0.206	2.06
2018-05-01	2018-May	V2_23	Immunoturbidimetry	BG	SIEMENS (Bayer Health)	Siemens (Bayer Healthcare) Advia	mg/l	low		0.886	0.89	high		1.98	1.98
2018-05-01	2018-May	V2_26	Turbidimetry: Latex enhanced	BG	SIEMENS (Bayer Health)	Siemens (Bayer Healthcare) Advia 1800	mg/l	low		0.5	0.5	high		1.55	1.55
2018-05-01	2018-May	V2_27	Turbidimetry: Latex enhanced	BG	SIEMENS (Bayer Health)	Siemens (Bayer Healthcare) Advia	mg/l	low		0.835	0.84	high		1.94	1.94
2018-05-01	2018-May	V2_110	Turbidimetry: Latex enhanced	BG	SIEMENS (Bayer Health)	other devices	mg/dl	low	<	0.15	1.5	high		0.2	2
2018-05-01	2018-May	V2_111	Turbidimetry: Latex enhanced	BG	SIEMENS (Bayer Health)	other devices	mg/dl	low	<	0.12	1.2	high		0.2	2
2018-05-01	2018-May	V2_28	Turbidimetry: Latex enhanced	BG	SIEMENS (Bayer Health)	Siemens (Bayer Healthcare) Advia 1800	mg/l	low		0.8	0.8	high		1.7	1.7
2018-05-01	2018-May	V2_29	immunologic test (CLIA)	BW	SIEMENS (Dade Behring)	Siemens (DPC Biermann) Immulite	mg/l	low		1.07	1.07	high		2.26	2.26
2018-05-01	2018-May	V2_30	Nephelometry	BW	SIEMENS (Dade Behring)	Siemens (Dade-Behring) Nephelometer	mg/l	low		1	1	high		2.08	2.08
2018-05-01	2018-May	V2_31	Nephelometry	BW	SIEMENS (Dade Behring)	Siemens (Dade-Behring) Nephelometer	mg/dl	low		0.1	1	high		0.21	2.1
2018-05-01	2018-May	V2_32	Nephelometry	BW	SIEMENS (Dade Behring)	Siemens (Dade-Behring) Nephelometer	mg/dl	low		0.1	1	high		0.21	2.1
2018-05-01	2018-May	V2_33	Nephelometry	BW	SIEMENS (Dade Behring)	Siemens (Dade-Behring) BN Prospec	mg/l	low		1.02	1.02	high		2.13	2.13
2018-05-01	2018-May	V2_34	Nephelometry	BW	SIEMENS (Dade Behring)	Siemens (Dade-Behring) BN Prospec	µg/ml	low		1	1	high		2.05	2.05
2018-05-01	2018-May	V2_36	Nephelometry	BW	SIEMENS (Dade Behring)	Siemens (Dade-Behring) Dimension Vista	mg/dl	low		0.11	1.1	high		0.23	2.3
2018-05-01	2018-May	V2_37	Nephelometry	BW	SIEMENS (Dade Behring)	Siemens (Dade-Behring) Nephelometer	mg/l	low		1.05	1.05	high		2.24	2.24
2018-05-01	2018-May	V2_38	Nephelometry	BW	SIEMENS (Dade Behring)	Siemens (Dade-Behring) Nephelometer	mg/l	low		1.02	1.02	high		2.12	2.12
2018-05-01	2018-May	V2_40	Kinetic Nephelometry	BW	SIEMENS (Dade Behring)	Siemens (Dade-Behring) Nephelometer	mg/l	low		1.05	1.05	high		2.2	2.2
2018-05-01	2018-May	V2_41	Kinetic Nephelometry, particel enhanced	BW	SIEMENS (Dade Behring)	Siemens (Dade-Behring) Nephelometer	mg/l	low		0.94	0.94	high
2018-05-01	2018-May	V2_42	Nephelometry	BW	SIEMENS (Dade Behring)	Siemens (Dade-Behring) BN Prospec	mg/dl	low		0.106	1.06	high		0.224	2.24
2018-05-01	2018-May	V2_44	Nephelometry	BW	SIEMENS (Dade Behring)	Siemens (Dade-Behring) Nephelometer	mg/l	low		1.09	1.09	high		2.27	2.27
2018-05-01	2018-May	V2_46	immunologic test (LEIA)	DG	SIEMENS (DPC Biermann)	Siemens (DPC Biermann) Immulite	mg/l	low		1	1	high		2.25	2.25
2018-05-01	2018-May	V2_47	Nephelometry	BW	SIEMENS (Dade Behring)	Siemens (Dade-Behring) Nephelometer	mg/dl	low		0.09	0.9	high		0.2	2
2018-05-01	2018-May	V2_112	immunologic test (LEIA)	DG	SIEMENS (DPC Biermann)	Siemens (DPC Biermann) Immulite 2000	mg/l	low		0.91	0.91	high		2.49	2.49
2018-05-01	2018-May	V2_49	Kinetic Nephelometry, particel enhanced	BW	SIEMENS (Dade Behring)	Siemens (Dade-Behring) BN Prospec	mg/l	low		1.1	1.1	high		2	2
2018-05-01	2018-May	V2_50	Nephelometry	DG	SIEMENS (DPC Biermann)	Siemens (DPC Biermann) Immulite 2000	mg/l	low		1.02	1.02	high	<	0.2	0.2
2018-05-01	2018-May	V2_51	Kinetic Nephelometry, particel enhanced	BW	SIEMENS (Dade Behring)	Siemens (Dade-Behring) Nephelometer	mg/l	low		1	1	high		2.15	2.15
2018-05-01	2018-May	V2_53	Nephelometry	BW	SIEMENS (Dade Behring)	Siemens (Dade-Behring) Dimension Vista	mg/l	low		1	1	high		2.05	2.05
2018-05-01	2018-May	V2_55	immunologic test (LEIA)	DG	SIEMENS (DPC Biermann)	Siemens (DPC Biermann) Immulite 2000	mg/l	low		1.14	1.14	high		2.53	2.53
2018-05-01	2018-May	V2_113	immunologic test (CLIA)	DG	SIEMENS (DPC Biermann)	Siemens (DPC Biermann) Immulite	mg/l	low		0.913	0.91	high		2.19	2.19
2018-05-01	2018-May	V2_57	immunologic test (CLIA)	DG	SIEMENS (DPC Biermann)	Siemens (DPC Biermann) Immulite 2000	mg/l	low		1.05	1.05	high		2.4	2.4
2018-05-01	2018-May	V2_58	Nephelometry	BW	SIEMENS (Dade Behring)	Siemens (Dade-Behring) BN Prospec	mg/dl	low		0.1	1	high		0.196	1.96
2018-05-01	2018-May	V2_59	Kinetic Nephelometry, particel enhanced	BW	SIEMENS (Dade Behring)	Siemens (Dade-Behring) BN Prospec	mg/dl	low		0.102	1.02	high		0.216	2.16
2018-05-01	2018-May	V2_62	immunologic test (ECLIA)	RO	ROCHE DIAGNOSTICS	Roche Cobas (8000) System (c701/702)	mg/l	low		0.73	0.73	high		2.01	2.01
2018-05-01	2018-May	V2_64	Immunoturbidimetry	RO	ROCHE DIAGNOSTICS	Roche Cobas (8000) System (c701/702)	mg/l	low		0.69	0.69	high		1.73	1.73
2018-05-01	2018-May	V2_65	Turbidimetry: Latex enhanced	RO	ROCHE DIAGNOSTICS	Roche Cobas (6000) System (c501/502/e601)	mg/l	low		0.94	0.94	high		1.73	1.73
2018-05-01	2018-May	V2_66	Turbidimetry: "Endpoint"-Meth. without predilution	RO	ROCHE DIAGNOSTICS	Roche Cobas (6000) System (c501/502/e601)	mg/l	low		0.99	0.99	high		2.11	2.11
2018-05-01	2018-May	V2_67	Turbidimetry: Latex enhanced	RO	ROCHE DIAGNOSTICS	Roche Cobas (8000) System (c701/702)	mg/l	low		0.8	0.8	high		1.67	1.67
2018-05-01	2018-May	V2_69	Turbidimetry	RO	ROCHE DIAGNOSTICS	Roche Cobas (8000) System (c701/702)	mg/l	low		0.7	0.7	high		1.6	1.6
2018-05-01	2018-May	V2_114	Immunoturbidimetry	RO	ROCHE DIAGNOSTICS	Roche Cobas (6000) System (c501/502/e601)	mg/l	low		0.74	0.74	high		1.55	1.55
2018-05-01	2018-May	V2_115	Turbidimetry: Latex enhanced	RO	ROCHE DIAGNOSTICS	Roche Integra-Systems	mg/l	low		0.9	0.9	high		1.93	1.93
2018-05-01	2018-May	V2_70	immunologic test (ECLIA)	RO	ROCHE DIAGNOSTICS	Roche Cobas (8000) System (c701/702)	mg/dl	low		0.07	0.7	high		0.18	1.8
2018-05-01	2018-May	V2_71	Immunoturbidimetry	RO	ROCHE DIAGNOSTICS	Roche Cobas (6000) System (c501/502/e601)	mg/dl	low		0.08	0.8	high		0.16	1.6
2018-05-01	2018-May	V2_116	Turbidimetry	RO	ROCHE DIAGNOSTICS	Roche Cobas (6000) System (c501/502/e601)	mg/l	low		0.98	0.98	high		1.99	1.99
2018-05-01	2018-May	V2_73	Turbidimetry: Latex enhanced	RO	ROCHE DIAGNOSTICS	Roche Cobas (6000) System (c501/502/e601)	mg/l	low		1.09	1.09	high		1.92	1.92
2018-05-01	2018-May	V2_75	Immunoturbidimetry	RO	ROCHE DIAGNOSTICS	Roche Cobas (8000) System (c701/702)	mg/l	low		0.77	0.77	high		1.76	1.76
2018-05-01	2018-May	V2_76	Turbidimetry: "Endpoint"-Meth. without predilution	RO	ROCHE DIAGNOSTICS	Roche Cobas (8000) System (c701/702)	mg/l	low		0.89	0.89	high		2.03	2.03
2018-05-01	2018-May	V2_77	Turbidimetry: Latex enhanced	RO	ROCHE DIAGNOSTICS	Roche Cobas (6000) System (c501/502/e601)	mg/l	low		1.2	1.2	high		2	2
2018-05-01	2018-May	V2_78	Turbidimetry: Latex enhanced	RO	ROCHE DIAGNOSTICS	Roche Cobas (8000) System (c701/702)	mg/l	low		0.68	0.68	high		1.57	1.57
2018-05-01	2018-May	V2_79	Immunoturbidimetry	RO	ROCHE DIAGNOSTICS	Roche Cobas (6000) System (c501/502/e601)	mg/l	low		0.9	0.9	high		2	2
2018-05-01	2018-May	V2_80	immunologic test (KIMS)	RO	ROCHE DIAGNOSTICS	Roche Cobas (8000) System (c701/702)	mg/l	low		0.52	0.52	high		1.56	1.56
2018-05-01	2018-May	V2_117	Immunoturbidimetry	RO	ROCHE DIAGNOSTICS	Roche Cobas (8000) System (c701/702)	µg/ml	low		0.7	0.7	high		1.7	1.7
2018-05-01	2018-May	V2_82	Immunoturbidimetry	RO	ROCHE DIAGNOSTICS	Roche Cobas (6000) System (c501/502/e601)	mg/l	low		1.33	1.33	high		2.27	2.27
2018-05-01	2018-May	V2_118	Turbidimetry: Latex enhanced	RO	ROCHE DIAGNOSTICS	Roche Cobas (8000) System (c701/702)	mg/l	low		1.1	1.1	high		1.88	1.88
2018-05-01	2018-May	V2_85	Turbidimetry: Latex enhanced	RO	ROCHE DIAGNOSTICS	Roche Cobas (8000) System (c701/702)	mg/l	low		0.7	0.7	high		1.6	1.6
2018-05-01	2018-May	V2_86	Turbidimetry	RO	ROCHE DIAGNOSTICS	Roche Cobas (6000) System (c501/502/e601)	mg/l	low		0.75	0.75	high		1.57	1.57
2018-05-01	2018-May	V2_87	Turbidimetry	RO	ROCHE DIAGNOSTICS	Roche Cobas (6000) System (c501/502/e601)	mg/l	low		0.715	0.72	high		1.58	1.58
2018-05-01	2018-May	V2_89	Immunoturbidimetry	RO	ROCHE DIAGNOSTICS	Roche Cobas (8000) System (c701/702)	mg/dl	low		0.1	1	high		0.206	2.06
2018-05-01	2018-May	V2_119	Immunoturbidimetry	RO	ROCHE DIAGNOSTICS	Roche Modular-Systems	mg/l	low		0.87	0.87	high		1.89	1.89
2018-05-01	2018-May	V2_120	Turbidimetry: Latex enhanced	RO	ROCHE DIAGNOSTICS	Roche Cobas (6000) System (c501/502/e601)	mg/dl	low		0.09	0.9	high		0.2	2
2018-05-01	2018-May	V2_92	Immunoturbidimetry	RO	ROCHE DIAGNOSTICS	Roche Cobas (8000) System (c701/702)	mg/dl	low		0.09	0.9	high		0.2	2
2018-05-01	2018-May	V2_93	Turbidimetry: Latex enhanced	RO	ROCHE DIAGNOSTICS	Roche Cobas 4000 System	mg/l	low		1.85	1.85	high		2.44	2.44
2018-05-01	2018-May	V2_95	Immunoturbidimetry	RO	ROCHE DIAGNOSTICS	Roche Cobas (6000) System (c501/502/e601)	mg/l	low		1	1	high		2	2
2018-05-01	2018-May	V2_121	Immunoturbidimetry	RO	ROCHE DIAGNOSTICS	Roche Cobas 4000 System	mg/l	low		0.7	0.7	high		2	2
2018-05-01	2018-May	V2_96	immunologic test (NIPIA), kinetisch	BE	BECKMAN COULTER	Beckman Immage-Systems	mg/l	low		0.88	0.88	high		2.29	2.29
2018-05-01	2018-May	V2_101	Nephelometry	BE	BECKMAN COULTER	Beckman Immage-Systems	mg/dl	low		0.08	0.8	high		0.22	2.2
2018-10-01	2018-October	V2_97	Turbidimetry: "Endpoint"-Meth. without predilution	AB	ABBOTT	Abbott Architect	mg/l	high		1.9	1.9	low		0.6	0.6
2018-10-01	2018-October	V2_98	Immunoturbidimetry	AB	ABBOTT	Abbott Architect	mg/l	high		2	2	low		0.7	0.7
2018-10-01	2018-October	V2_100	Turbidimetry: no further information	AB	ABBOTT	Abbott Architect	mg/l	high		2.8	2.8	low		1.1	1.1
2018-10-01	2018-October	V2_102	Turbidimetry: "Endpoint"-Meth. without predilution	AB	ABBOTT	Abbott Architect	mg/l	high		1.95	1.95	low		0.66	0.66
2018-10-01	2018-October	V2_91	Immunoturbidimetry	AB	ABBOTT	Abbott Architect	mg/l	high		2.17	2.17	low		0.76	0.76
2018-10-01	2018-October	V2_122	Turbidimetry: Latex enhanced	AB	ABBOTT	Abbott Architect	mg/l	high		2.6	2.6	low		1.28	1.28
2018-10-01	2018-October	V2_0	Immunoturbidimetry	OL	BECKMAN (OLYMPUS)	BECKMAN (OLYMPUS) AU-Systems	mg/l	high		1.96	1.96	low		0.66	0.66
2018-10-01	2018-October	V2_1	Turbidimetry: "Endpoint"-Meth. without predilution	OL	BECKMAN (OLYMPUS)	BECKMAN (OLYMPUS) AU-Systems	mg/l	high		1.98	1.98	low		0.63	0.63
2018-10-01	2018-October	V2_2	Immunoturbidimetry	OL	BECKMAN (OLYMPUS)	BECKMAN (OLYMPUS) AU-Systems	mg/dl	high		0.198	1.98	low		0.048	0.48
2018-10-01	2018-October	V2_96	immunologic test (NIPIA), kinetisch	BE	BECKMAN COULTER	Beckman Immage-Systems	mg/l	high		2.55	2.55	low		0.704	0.7
2018-10-01	2018-October	V2_104	Immunoturbidimetry	OL	BECKMAN (OLYMPUS)	BECKMAN (OLYMPUS) AU-Systems	mg/dl	high		0.26	2.6	low		0.09	0.9
2018-10-01	2018-October	V2_3	Turbidimetry: Latex enhanced	OL	BECKMAN (OLYMPUS)	BECKMAN (OLYMPUS) AU-Systems	mg/dl	high		0.19	1.9	low		0.062	0.62
2018-10-01	2018-October	V2_4	Turbidimetry	OL	BECKMAN (OLYMPUS)	BECKMAN (OLYMPUS) AU-Systems	mg/l	high		1.99	1.99	low		0.7	0.7
2018-10-01	2018-October	V2_105	Turbidimetry: "Fixed-time"-Method	OL	BECKMAN (OLYMPUS)	BECKMAN (OLYMPUS) AU-Systems	mg/l	high		1.93	1.93	low		0.65	0.65
2018-10-01	2018-October	V2_5	Turbidimetry	OL	BECKMAN (OLYMPUS)	BECKMAN (OLYMPUS) AU-Systems	mg/l	high		1.83	1.83	low		0.61	0.61
2018-10-01	2018-October	V2_6	Turbidimetry: Latex enhanced	OL	BECKMAN (OLYMPUS)	BECKMAN (OLYMPUS) AU-Systems	mg/l	high		2.36	2.36	low		0.87	0.87
2018-10-01	2018-October	V2_106	Turbidimetry: Latex enhanced	OL	BECKMAN (OLYMPUS)	BECKMAN (OLYMPUS) AU-Systems	mg/l	high		1.59	1.59	low		1.05	1.05
2018-10-01	2018-October	V2_8	Immunoturbidimetry	OL	BECKMAN (OLYMPUS)	BECKMAN (OLYMPUS) AU-Systems	mg/l	high		1.95	1.95	low		0.66	0.66
2018-10-01	2018-October	V2_101	Nephelometry	BE	BECKMAN COULTER	Beckman Immage-Systems	mg/dl	high		0.276	2.76	low		0.077	0.77
2018-10-01	2018-October	V2_107	Turbidimetry: Latex enhanced	OL	BECKMAN (OLYMPUS)	BECKMAN (OLYMPUS) AU-Systems	mg/l	high		1.96	1.96	low		0.64	0.64
2018-10-01	2018-October	V2_10	Turbidimetry: Latex enhanced	OL	BECKMAN (OLYMPUS)	BECKMAN (OLYMPUS) AU-Systems	mg/l	high		2	2	low
2018-10-01	2018-October	V2_108	immunologic test (LIA)	OL	BECKMAN (OLYMPUS)	BECKMAN (OLYMPUS) AU-Systems	mg/l	high		2.07	2.07	low		0.71	0.71
2018-10-01	2018-October	V2_123	Turbidimetry: Latex enhanced	BE	BECKMAN COULTER	BECKMAN (OLYMPUS) AU-Systems	mg/l	high		1.99	1.99	low		0.68	0.68
2018-10-01	2018-October	V2_12	Immunoturbidimetry	OL	BECKMAN (OLYMPUS)	BECKMAN (OLYMPUS) AU-Systems	mg/dl	high		0.19	1.9	low		0.06	0.6
2018-10-01	2018-October	V2_13	Turbidimetry	OL	BECKMAN (OLYMPUS)	BECKMAN (OLYMPUS) AU-Systems	mg/l	high		1.98	1.98	low		0.66	0.66
2018-10-01	2018-October	V2_14	Turbidimetry: Latex enhanced	OL	BECKMAN (OLYMPUS)	BECKMAN (OLYMPUS) AU-Systems	mg/l	high		1.98	1.98	low		0.631	0.63
2018-10-01	2018-October	V2_29	immunologic test (CLIA)	BW	SIEMENS (Dade Behring)	Siemens (DPC Biermann) Immulite	mg/l	high		2.43	2.43	low		0.76	0.76
2018-10-01	2018-October	V2_30	Nephelometry	BW	SIEMENS (Dade Behring)	Siemens (Dade-Behring) Nephelometer	mg/l	high		1.22	1.22	low		0.69	0.69
2018-10-01	2018-October	V2_31	Nephelometry	BW	SIEMENS (Dade Behring)	Siemens (Dade-Behring) Nephelometer	mg/dl	high		0.25	2.5	low		0.09	0.9
2018-10-01	2018-October	V2_15	Turbidimetry: Latex enhanced	BG	SIEMENS (Bayer Health)	Siemens (Bayer Healthcare): andere Geräte	mg/l	high		2.3	2.3	low		0.7	0.7
2018-10-01	2018-October	V2_16	Immunoturbidimetry	BG	SIEMENS (Bayer Health)	Siemens (Bayer Healthcare) Advia	mg/l	high		2	2	low		0.4	0.4
2018-10-01	2018-October	V2_32	Nephelometry	BW	SIEMENS (Dade Behring)	Siemens (Dade-Behring) Nephelometer	mg/dl	high		0.25	2.5	low		0.08	0.8
2018-10-01	2018-October	V2_33	Nephelometry	BW	SIEMENS (Dade Behring)	Siemens (Dade-Behring) BN Prospec	mg/l	high		2.39	2.39	low		0.83	0.83
2018-10-01	2018-October	V2_17	Immunoturbidimetry	BG	SIEMENS (Bayer Health)	Siemens (Bayer Healthcare) Advia 1800	mg/l	high		2	2	low		0.4	0.4
2018-10-01	2018-October	V2_34	Nephelometry	BW	SIEMENS (Dade Behring)	Siemens (Dade-Behring) BN Prospec	µg/ml	high		2.3	2.3	low		0.847	0.85
2018-10-01	2018-October	V2_36	Nephelometry	BW	SIEMENS (Dade Behring)	Siemens (Dade-Behring) Dimension Vista	mg/dl	high		0.262	2.62	low		0.084	0.84
2018-10-01	2018-October	V2_37	Nephelometry	BW	SIEMENS (Dade Behring)	Siemens (Dade-Behring) Nephelometer	mg/l	high		2.34	2.34	low		0.78	0.78
2018-10-01	2018-October	V2_38	Nephelometry	SI	SIEMENS HEALTHINEERS	Siemens: Atellica NEPH 630	mg/l	high		2.43	2.43	low		0.801	0.8
2018-10-01	2018-October	V2_125	Immunoturbidimetry	BG	SIEMENS (Bayer Health)	Siemens: Atellica CH	mg/dl	high		0.205	2.05	low		0.054	0.54
2018-10-01	2018-October	V2_126	Kinetic Nephelometry, particel enhanced	BW	SIEMENS (Dade Behring)	Siemens (Dade-Behring) Nephelometer	mg/dl	high		0.224	2.24	low		0.08	0.8
2018-10-01	2018-October	V2_18	Turbidimetry: Latex enhanced	BG	SIEMENS (Bayer Health)	Siemens (Bayer Healthcare) Advia	mg/dl	high		0.193	1.93	low		0.064	0.64
2018-10-01	2018-October	V2_40	Kinetic Nephelometry	BW	SIEMENS (Dade Behring)	Siemens (Dade-Behring) Nephelometer	mg/l	high		2.52	2.52	low		0.837	0.84
2018-10-01	2018-October	V2_41	Kinetic Nephelometry, particel enhanced	BW	SIEMENS (Dade Behring)	Siemens (Dade-Behring) Nephelometer	mg/l	high		2.41	2.41	low		0.8	0.8
2018-10-01	2018-October	V2_19	Turbidimetry: no further information	BG	SIEMENS (Bayer Health)	Siemens (Bayer Healthcare) Advia	mg/l	high		1.92	1.92	low		0.354	0.35
2018-10-01	2018-October	V2_42	Nephelometry	BW	SIEMENS (Dade Behring)	Siemens (Dade-Behring) BN Prospec	mg/dl	high		0.261	2.61	low		0.088	0.88
2018-10-01	2018-October	V2_23	Immunoturbidimetry	BG	SIEMENS (Bayer Health)	Siemens (Bayer Healthcare) Advia	mg/l	high		2.24	2.24	low		0.723	0.72
2018-10-01	2018-October	V2_46	immunologic test (LEIA)	DG	SIEMENS (DPC Biermann)	Siemens (DPC Biermann) Immulite	mg/l	high		2.84	2.84	low		0.87	0.87
2018-10-01	2018-October	V2_47	Nephelometry	BW	SIEMENS (Dade Behring)	Siemens (Dade-Behring) Nephelometer	mg/dl	high		0.24	2.4	low		0.07	0.7
2018-10-01	2018-October	V2_127	Kinetic Nephelometry, particel enhanced	BW	SIEMENS (Dade Behring)	Siemens (Dade-Behring) Dimension Vista	mg/dl	high		0.269	2.69	low		0.082	0.82
2018-10-01	2018-October	V2_112	immunologic test (LEIA)	DG	SIEMENS (DPC Biermann)	Siemens (DPC Biermann) Immulite 2000	mg/l	high		2.57	2.57	low		0.74	0.74
2018-10-01	2018-October	V2_24	Immunoturbidimetry	BG	SIEMENS (Bayer Health)	Siemens (Bayer Healthcare) Advia	mg/l	high		1.79	1.79	low		0.32	0.32
2018-10-01	2018-October	V2_49	Kinetic Nephelometry, particel enhanced	SI	SIEMENS HEALTHINEERS	Siemens (Dade-Behring) BN Prospec	mg/l	high		2.22	2.22	low		0.85	0.85
2018-10-01	2018-October	V2_50	Nephelometry	DG	SIEMENS (DPC Biermann)	Siemens (DPC Biermann) Immulite 2000	mg/l	high		2.58	2.58	low		0.83	0.83
2018-10-01	2018-October	V2_51	Kinetic Nephelometry, particel enhanced	BW	SIEMENS (Dade Behring)	Siemens (Dade-Behring) Nephelometer	mg/l	high		2.59	2.59	low		0.86	0.86
2018-10-01	2018-October	V2_52	Turbidimetry: no further information	BW	SIEMENS (Dade Behring)	Siemens (Dade-Behring) Dimension	mg/l	high		3.1	3.1	low		1.1	1.1
2018-10-01	2018-October	V2_53	Nephelometry	BW	SIEMENS (Dade Behring)	Siemens (Dade-Behring) Dimension Vista	mg/l	high		2.5	2.5	low		0.775	0.78
2018-10-01	2018-October	V2_54	Kinetic Nephelometry, particel enhanced	BW	SIEMENS (Dade Behring)	Siemens (Dade-Behring) Nephelometer	mg/l	high		2.61	2.61	low		0.825	0.83
2018-10-01	2018-October	V2_56	immunologic test (LEIA)	DG	SIEMENS (DPC Biermann)	Siemens (DPC Biermann) Immulite	mg/l	high		3.26	3.26	low		0.869	0.87
2018-10-01	2018-October	V2_128	Kinetic Nephelometry, particel enhanced	BW	SIEMENS (Dade Behring)	Siemens (Dade-Behring) Nephelometer	mg/l	high		2.43	2.43	low		0.802	0.8
2018-10-01	2018-October	V2_26	Turbidimetry: Latex enhanced	BG	SIEMENS (Bayer Health)	Siemens (Bayer Healthcare) Advia 1800	mg/l	high		1.74	1.74	low		0.31	0.31
2018-10-01	2018-October	V2_27	Turbidimetry: Latex enhanced	BG	SIEMENS (Bayer Health)	Siemens (Bayer Healthcare) Advia	mg/l	high		2.25	2.25	low		0.7	0.7
2018-10-01	2018-October	V2_113	immunologic test (CLIA)	DG	SIEMENS (DPC Biermann)	Siemens (DPC Biermann) Immulite	mg/l	high		2.18	2.18	low		0.811	0.81
2018-10-01	2018-October	V2_57	immunologic test (CLIA)	DG	SIEMENS (DPC Biermann)	Siemens (DPC Biermann) Immulite 2000	mg/l	high		2.7	2.7	low		0.842	0.84
2018-10-01	2018-October	V2_28	Turbidimetry: Latex enhanced	BG	SIEMENS (Bayer Health)	Siemens (Bayer Healthcare) Advia 1800	mg/l	high		2.4	2.4	low		0.7	0.7
2018-10-01	2018-October	V2_58	Nephelometry	SI	SIEMENS HEALTHINEERS	Siemens (Dade-Behring) BN Prospec	mg/dl	high		0.216	2.16	low		0.081	0.81
2018-10-01	2018-October	V2_59	Kinetic Nephelometry, particel enhanced	SI	SIEMENS HEALTHINEERS	Siemens (Dade-Behring) BN Prospec	mg/dl	high		0.253	2.53	low		0.084	0.84
2018-10-01	2018-October	V2_129	Kinetic Nephelometry, particel enhanced	BW	SIEMENS (Dade Behring)	Siemens (Dade-Behring) Dimension Vista	mg/dl	high		0.274	2.74	low		0.081	0.81
2018-10-01	2018-October	V2_62	immunologic test (ECLIA)	RO	ROCHE DIAGNOSTICS	Roche Cobas (8000) System (c701/702)	mg/l	high		2.17	2.17	low		0.74	0.74
2018-10-01	2018-October	V2_64	Immunoturbidimetry	RO	ROCHE DIAGNOSTICS	Roche Cobas (8000) System (c701/702)	mg/l	high		2.21	2.21	low		0.73	0.73
2018-10-01	2018-October	V2_65	Turbidimetry: Latex enhanced	RO	ROCHE DIAGNOSTICS	Roche Cobas (6000) System (c501/502/e601)	mg/l	high		2.64	2.64	low		0.99	0.99
2018-10-01	2018-October	V2_66	Turbidimetry: "Endpoint"-Meth. without predilution	RO	ROCHE DIAGNOSTICS	Roche Cobas (6000) System (c501/502/e601)	mg/l	high		2.4	2.4	low		0.88	0.88
2018-10-01	2018-October	V2_67	Turbidimetry: Latex enhanced	RO	ROCHE DIAGNOSTICS	Roche Cobas (8000) System (c701/702)	mg/l	high		2.24	2.24	low		0.78	0.78
2018-10-01	2018-October	V2_69	Turbidimetry	RO	ROCHE DIAGNOSTICS	Roche Cobas (8000) System (c701/702)	mg/l	high		1.9	1.9	low		0.6	0.6
2018-10-01	2018-October	V2_114	Immunoturbidimetry	RO	ROCHE DIAGNOSTICS	Roche Cobas (6000) System (c501/502/e601)	mg/l	high		1.82	1.82	low		0.63	0.63
2018-10-01	2018-October	V2_115	Turbidimetry: Latex enhanced	RO	ROCHE DIAGNOSTICS	Roche Integra-Systems	mg/l	high		2.18	2.18	low		0.74	0.74
2018-10-01	2018-October	V2_71	Immunoturbidimetry	RO	ROCHE DIAGNOSTICS	Roche Cobas (6000) System (c501/502/e601)	mg/dl	high		0.18	1.8	low		0.06	0.6
2018-10-01	2018-October	V2_116	Turbidimetry	RO	ROCHE DIAGNOSTICS	Roche Cobas (6000) System (c501/502/e601)	mg/l	high		2.4	2.4	low		0.98	0.98
2018-10-01	2018-October	V2_73	Turbidimetry: Latex enhanced	RO	ROCHE DIAGNOSTICS	Roche Cobas (6000) System (c501/502/e601)	mg/l	high		2.6	2.6	low		0.56	0.56
2018-10-01	2018-October	V2_75	Immunoturbidimetry	RO	ROCHE DIAGNOSTICS	Roche Cobas (8000) System (c701/702)	mg/l	high		1.9	1.9	low	<	0.3	0.3
2018-10-01	2018-October	V2_76	Turbidimetry: "Endpoint"-Meth. without predilution	RO	ROCHE DIAGNOSTICS	Roche Cobas (8000) System (c701/702)	mg/l	high		2.2	2.2	low		0.7	0.7
2018-10-01	2018-October	V2_77	Turbidimetry: Latex enhanced	RO	ROCHE DIAGNOSTICS	Roche Cobas (6000) System (c501/502/e601)	mg/l	high		2.3	2.3	low		0.6	0.6
2018-10-01	2018-October	V2_78	Turbidimetry: Latex enhanced	RO	ROCHE DIAGNOSTICS	Roche Cobas (8000) System (c701/702)	mg/l	high		1.81	1.81	low		0.66	0.66
2018-10-01	2018-October	V2_79	Immunoturbidimetry	RO	ROCHE DIAGNOSTICS	Roche Cobas (6000) System (c501/502/e601)	mg/l	high		2.3	2.3	low		0.9	0.9
2018-10-01	2018-October	V2_117	Immunoturbidimetry	RO	ROCHE DIAGNOSTICS	Roche Cobas (8000) System (c701/702)	µg/ml	high		1.9	1.9	low		0.6	0.6
2018-10-01	2018-October	V2_118	Turbidimetry: Latex enhanced	RO	ROCHE DIAGNOSTICS	Roche Cobas (8000) System (c701/702)	mg/l	high		2.16	2.16	low		0.81	0.81
2018-10-01	2018-October	V2_84	Turbidimetry: Latex enhanced	RO	ROCHE DIAGNOSTICS	Roche Cobas (6000) System (c501/502/e601)	mg/l	high		1.8	1.8	low		0.6	0.6
2018-10-01	2018-October	V2_85	Turbidimetry: Latex enhanced	RO	ROCHE DIAGNOSTICS	Roche Cobas (8000) System (c701/702)	mg/l	high		1.86	1.86	low		0.69	0.69
2018-10-01	2018-October	V2_86	Turbidimetry	RO	ROCHE DIAGNOSTICS	Roche Cobas (8000) System (c701/702)	mg/l	high		1.84	1.84	low		0.63	0.63
2018-10-01	2018-October	V2_89	Immunoturbidimetry	RO	ROCHE DIAGNOSTICS	Roche Cobas (8000) System (c701/702)	mg/dl	high		0.231	2.31	low		0.077	0.77
2018-10-01	2018-October	V2_90	Immunoturbidimetry	RO	ROCHE DIAGNOSTICS	Roche Cobas (8000) System (c701/702)	mg/l	high		1.96	1.96	low		0.66	0.66
2018-10-01	2018-October	V2_119	Immunoturbidimetry	RO	ROCHE DIAGNOSTICS	Roche Modular-Systems	mg/l	high		2.36	2.36	low		0.75	0.75
2018-10-01	2018-October	V2_92	Immunoturbidimetry	RO	ROCHE DIAGNOSTICS	Roche Cobas (8000) System (c701/702)	mg/dl	high		0.2	2	low		0.06	0.6
2018-10-01	2018-October	V2_130	Turbidimetry: Latex enhanced	RO	ROCHE DIAGNOSTICS	Roche Integra-Systems	mg/l	high		2.17	2.17	low		0.75	0.75
2018-10-01	2018-October	V2_93	Turbidimetry: Latex enhanced	RO	ROCHE DIAGNOSTICS	Roche Cobas 4000 System	mg/l	high		2.7	2.7	low		0.95	0.95
2018-10-01	2018-October	V2_95	Immunoturbidimetry	RO	ROCHE DIAGNOSTICS	Roche Cobas (6000) System (c501/502/e601)	mg/l	high		2.4	2.4	low		1	1
2018-10-01	2018-October	V2_131	Turbidimetry: Latex enhanced	RO	ROCHE DIAGNOSTICS	Roche Integra-Systems	mg/l	high		2.23	2.23	low		0.74	0.74
2018-10-01	2018-October	V2_11	Immunoturbidimetry	OL	BECKMAN (OLYMPUS)	Siemens (Bayer Healthcare) Advia	mg/l	high		2	2	low		0.55	0.55
2019-01-01	2019-January	V2_97	Turbidimetry: "Endpoint"-Meth. without predilution	AB	ABBOTT	Abbott Architect	mg/l	high		1.4	1.4	low		0.65	0.65
2019-01-01	2019-January	V2_98	Immunoturbidimetry	AB	ABBOTT	Abbott Architect	mg/l	high		1.4	1.4	low		0.6	0.6
2019-01-01	2019-January	V2_100	Turbidimetry: no further information	AB	ABBOTT	Abbott Architect	mg/l	high		2	2	low		1.1	1.1
2019-01-01	2019-January	V2_102	Turbidimetry: "Endpoint"-Meth. without predilution	AB	ABBOTT	Abbott Architect	mg/l	high		1.51	1.51	low		0.68	0.68
2019-01-01	2019-January	V2_0	Immunoturbidimetry	OL	BECKMAN (OLYMPUS)	BECKMAN (OLYMPUS) AU-Systems	mg/l	high		1.44	1.44	low		0.64	0.64
2019-01-01	2019-January	V2_1	Turbidimetry: "Endpoint"-Meth. without predilution	OL	BECKMAN (OLYMPUS)	BECKMAN (OLYMPUS) AU-Systems	mg/l	high		1.44	1.44	low		0.64	0.64
2019-01-01	2019-January	V2_2	Immunoturbidimetry	OL	BECKMAN (OLYMPUS)	BECKMAN (OLYMPUS) AU-Systems	mg/dl	high		0.142	1.42	low		0.066	0.66
2019-01-01	2019-January	V2_96	immunologic test (NIPIA), kinetisch	BE	BECKMAN COULTER	Beckman Immage-Systems	mg/l	high		1.78	1.78	low		0.698	0.7
2019-01-01	2019-January	V2_132	Immunoturbidimetry	OL	BECKMAN (OLYMPUS)	BECKMAN (OLYMPUS) AU-Systems	mg/l	high		1.8	1.8	low	<	0.08	0.08
2019-01-01	2019-January	V2_3	Turbidimetry: Latex enhanced	OL	BECKMAN (OLYMPUS)	BECKMAN (OLYMPUS) AU-Systems	mg/dl	high		0.142	1.42	low		0.065	0.65
2019-01-01	2019-January	V2_4	Turbidimetry	OL	BECKMAN (OLYMPUS)	BECKMAN (OLYMPUS) AU-Systems	mg/l	high		1.33	1.33	low		0.64	0.64
2019-01-01	2019-January	V2_5	Turbidimetry	OL	BECKMAN (OLYMPUS)	BECKMAN (OLYMPUS) AU-Systems	mg/l	high		1.41	1.41	low		0.63	0.63
2019-01-01	2019-January	V2_99	Kinetic Nephelometry	BE	BECKMAN COULTER	Beckman Immage-Systems	mg/dl	high		0.201	2.01	low		0.083	0.83
2019-01-01	2019-January	V2_6	Turbidimetry: Latex enhanced	OL	BECKMAN (OLYMPUS)	BECKMAN (OLYMPUS) AU-Systems	mg/l	high		1.94	1.94	low		0.86	0.86
2019-01-01	2019-January	V2_7	Turbidimetry	OL	BECKMAN (OLYMPUS)	BECKMAN (OLYMPUS) AU-Systems	mg/l	high		1.32	1.32	low		0.65	0.65
2019-01-01	2019-January	V2_8	Immunoturbidimetry	OL	BECKMAN (OLYMPUS)	BECKMAN (OLYMPUS) AU-Systems	mg/l	high		1.43	1.43	low		0.65	0.65
2019-01-01	2019-January	V2_133	Nephelometry	BE	BECKMAN COULTER	Beckman Immage-Systems	mg/l	high		2.99	2.99	low		1.5	1.5
2019-01-01	2019-January	V2_134	Immunoturbidimetry	BE	BECKMAN COULTER	BECKMAN (OLYMPUS) AU-Systems	mg/l	high		1.72	1.72	low		1	1
2019-01-01	2019-January	V2_101	Nephelometry	BE	BECKMAN COULTER	Beckman Immage-Systems	mg/dl	high		0.198	1.98	low		0.082	0.82
2019-01-01	2019-January	V2_10	Turbidimetry: Latex enhanced	OL	BECKMAN (OLYMPUS)	BECKMAN (OLYMPUS) AU-Systems	mg/l	high		1.5	1.5	low		0.7	0.7
2019-01-01	2019-January	V2_108	immunologic test (LIA)	OL	BECKMAN (OLYMPUS)	BECKMAN (OLYMPUS) AU-Systems	mg/l	high		1.51	1.51	low		0.67	0.67
2019-01-01	2019-January	V2_135	Turbidimetry: Latex enhanced	OL	BECKMAN (OLYMPUS)	BECKMAN (OLYMPUS) AU-Systems	mg/l	high		1.38	1.38	low		0.63	0.63
2019-01-01	2019-January	V2_12	Immunoturbidimetry	OL	BECKMAN (OLYMPUS)	BECKMAN (OLYMPUS) AU-Systems	mg/dl	high		0.13	1.3	low		0.06	0.6
2019-01-01	2019-January	V2_13	Turbidimetry	OL	BECKMAN (OLYMPUS)	BECKMAN (OLYMPUS) AU-Systems	mg/l	high		1.37	1.37	low		0.61	0.61
2019-01-01	2019-January	V2_14	Turbidimetry: Latex enhanced	OL	BECKMAN (OLYMPUS)	BECKMAN (OLYMPUS) AU-Systems	mg/l	high		1.4	1.4	low		0.638	0.64
2019-01-01	2019-January	V2_29	immunologic test (CLIA)	BW	SIEMENS (Dade Behring)	Siemens (DPC Biermann) Immulite	mg/l	high		1.81	1.81	low		0.852	0.85
2019-01-01	2019-January	V2_30	Nephelometry	BW	SIEMENS (Dade Behring)	Siemens (Dade-Behring) Nephelometer	mg/l	high		1.79	1.79	low		0.82	0.82
2019-01-01	2019-January	V2_31	Nephelometry	BW	SIEMENS (Dade Behring)	Siemens (Dade-Behring) Nephelometer	mg/dl	high		0.17	1.7	low		0.08	0.8
2019-01-01	2019-January	V2_15	Turbidimetry: Latex enhanced	BG	SIEMENS (Bayer Health)	Siemens (Bayer Healthcare): andere Geräte	mg/l	high		1.7	1.7	low		0.8	0.8
2019-01-01	2019-January	V2_16	Immunoturbidimetry	BG	SIEMENS (Bayer Health)	Siemens (Bayer Healthcare) Advia	mg/l	high		1.1	1.1	low		0.2	0.2
2019-01-01	2019-January	V2_32	Nephelometry	BW	SIEMENS (Dade Behring)	Siemens (Dade-Behring) Nephelometer	mg/dl	high		0.181	1.81	low		0.083	0.83
2019-01-01	2019-January	V2_17	Immunoturbidimetry	BG	SIEMENS (Bayer Health)	Siemens (Bayer Healthcare) Advia 1800	mg/l	high		1.3	1.3	low		0.4	0.4
2019-01-01	2019-January	V2_34	Nephelometry	BW	SIEMENS (Dade Behring)	Siemens (Dade-Behring) BN Prospec	µg/ml	high		1.67	1.67	low		0.815	0.82
2019-01-01	2019-January	V2_37	Nephelometry	BW	SIEMENS (Dade Behring)	Siemens (Dade-Behring) Nephelometer	mg/l	high		1.71	1.71	low		0.77	0.77
2019-01-01	2019-January	V2_38	Nephelometry	BW	SIEMENS (Dade Behring)	Siemens (Dade-Behring) BN Prospec	mg/l	high		1.71	1.71	low		0.794	0.79
2019-01-01	2019-January	V2_125	Immunoturbidimetry	BG	SIEMENS (Bayer Health)	Siemens: Atellica CH	mg/dl	high		0.16	1.6	low		0.064	0.64
2019-01-01	2019-January	V2_18	Turbidimetry: Latex enhanced	BG	SIEMENS (Bayer Health)	Siemens (Bayer Healthcare) Advia	mg/dl	high		0.153	1.53	low		0.067	0.67
2019-01-01	2019-January	V2_39	Nephelometry	BW	SIEMENS (Dade Behring)	Siemens (Dade-Behring) Nephelometer	mg/dl	high		0.16	1.6	low		0.08	0.8
2019-01-01	2019-January	V2_40	Kinetic Nephelometry	BW	SIEMENS (Dade Behring)	Siemens (Dade-Behring) Nephelometer	mg/l	high		1.86	1.86	low		0.874	0.87
2019-01-01	2019-January	V2_41	Kinetic Nephelometry, particel enhanced	BW	SIEMENS (Dade Behring)	Siemens (Dade-Behring) Nephelometer	mg/l	high		1.68	1.68	low		0.75	0.75
2019-01-01	2019-January	V2_19	Turbidimetry: no further information	BG	SIEMENS (Bayer Health)	Siemens (Bayer Healthcare) Advia	mg/l	high		0.99	0.99	low		0.396	0.4
2019-01-01	2019-January	V2_42	Nephelometry	BW	SIEMENS (Dade Behring)	Siemens (Dade-Behring) BN Prospec	mg/dl	high		0.177	1.77	low		0.083	0.83
2019-01-01	2019-January	V2_43	Nephelometry	BW	SIEMENS (Dade Behring)	Siemens (Dade-Behring) Nephelometer	mg/dl	high		0.18	1.8	low		0.08	0.8
2019-01-01	2019-January	V2_20	Turbidimetry: Latex enhanced	BG	SIEMENS (Bayer Health)	Siemens (Bayer Healthcare) Advia 1800	mg/dl	high		0.146	1.46	low		0.05	0.5
2019-01-01	2019-January	V2_44	Nephelometry	BW	SIEMENS (Dade Behring)	Siemens (Dade-Behring) Nephelometer	mg/l	high		1.63	1.63	low		0.78	0.78
2019-01-01	2019-January	V2_22	Immunoturbidimetry	BG	SIEMENS (Bayer Health)	Siemens (Bayer Healthcare) Advia	mg/dl	high		1.5	15	low		0.62	6.2
2019-01-01	2019-January	V2_23	Immunoturbidimetry	BG	SIEMENS (Bayer Health)	Siemens (Bayer Healthcare) Advia	mg/l	high		1.67	1.67	low		0.728	0.73
2019-01-01	2019-January	V2_46	immunologic test (LEIA)	DG	SIEMENS (DPC Biermann)	Siemens (DPC Biermann) Immulite	mg/l	high		2.05	2.05	low		0.89	0.89
2019-01-01	2019-January	V2_47	Nephelometry	BW	SIEMENS (Dade Behring)	Siemens (Dade-Behring) Nephelometer	mg/dl	high		0.15	1.5	low		0.08	0.8
2019-01-01	2019-January	V2_24	Immunoturbidimetry	BG	SIEMENS (Bayer Health)	Siemens (Bayer Healthcare) Advia	mg/l	high		1.25	1.25	low		0.38	0.38
2019-01-01	2019-January	V2_49	Kinetic Nephelometry, particel enhanced	SI	SIEMENS HEALTHINEERS	Siemens (Dade-Behring) BN Prospec	mg/l	high		1.82	1.82	low		0.867	0.87
2019-01-01	2019-January	V2_50	Nephelometry	DG	SIEMENS (DPC Biermann)	Siemens (DPC Biermann) Immulite 2000	mg/l	high	<	0.2	0.2	low	<	0.2	0.2
2019-01-01	2019-January	V2_51	Kinetic Nephelometry, particel enhanced	BW	SIEMENS (Dade Behring)	Siemens (Dade-Behring) Nephelometer	mg/l	high		1.79	1.79	low		0.81	0.81
2019-01-01	2019-January	V2_52	Turbidimetry: no further information	BW	SIEMENS (Dade Behring)	Siemens (Dade-Behring) Dimension	mg/l	high		1.5	1.5	low		0.6	0.6
2019-01-01	2019-January	V2_53	Nephelometry	BW	SIEMENS (Dade Behring)	Siemens (Dade-Behring) Dimension Vista	mg/l	high		1.75	1.75	low		0.8	0.8
2019-01-01	2019-January	V2_25	Immunoturbidimetry	BG	SIEMENS (Bayer Health)	Siemens (Bayer Healthcare) Advia 1800	mg/l	high		1.76	1.76	low		0.776	0.78
2019-01-01	2019-January	V2_54	Kinetic Nephelometry, particel enhanced	BW	SIEMENS (Dade Behring)	Siemens (Dade-Behring) Nephelometer	mg/l	high		1.81	1.81	low		0.83	0.83
2019-01-01	2019-January	V2_55	immunologic test (LEIA)	DG	SIEMENS (DPC Biermann)	Siemens (DPC Biermann) Immulite 2000	mg/l	high		1.93	1.93	low		0.754	0.75
2019-01-01	2019-January	V2_56	immunologic test (LEIA)	DG	SIEMENS (DPC Biermann)	Siemens (DPC Biermann) Immulite	mg/l	high		1.73	1.73	low		0.685	0.69
2019-01-01	2019-January	V2_136	Turbidimetry: Latex enhanced	SI	SIEMENS HEALTHINEERS	Siemens: Atellica CH	mg/l	high		1.63	1.63	low		0.74	0.74
2019-01-01	2019-January	V2_26	Turbidimetry: Latex enhanced	BG	SIEMENS (Bayer Health)	Siemens (Bayer Healthcare) Advia 1800	mg/l	high		1.3	1.3	low		0.41	0.41
2019-01-01	2019-January	V2_27	Turbidimetry: Latex enhanced	BG	SIEMENS (Bayer Health)	Siemens (Bayer Healthcare) Advia	mg/l	high		1.66	1.66	low		0.68	0.68
2019-01-01	2019-January	V2_57	immunologic test (CLIA)	DG	SIEMENS (DPC Biermann)	Siemens (DPC Biermann) Immulite 2000	mg/l	high		1.13	1.13	low		0.747	0.75
2019-01-01	2019-January	V2_58	Nephelometry	SI	SIEMENS HEALTHINEERS	Siemens (Dade-Behring) BN Prospec	mg/dl	high		0.188	1.88	low		0.175	1.75
2019-01-01	2019-January	V2_137	Nephelometry	BW	SIEMENS (Dade Behring)	Siemens (Dade-Behring) BN Prospec	mg/l	high		1.77	1.77	low		0.824	0.82
2019-01-01	2019-January	V2_59	Kinetic Nephelometry, particel enhanced	SI	SIEMENS HEALTHINEERS	Siemens (Dade-Behring) BN Prospec	mg/dl	high		0.179	1.79	low		0.086	0.86
2019-01-01	2019-January	V2_60	Turbidimetry: Latex enhanced	RO	ROCHE DIAGNOSTICS	Roche Cobas (6000) System (c501/502/e601)	mg/l	high		1.4	1.4	low		0.6	0.6
2019-01-01	2019-January	V2_63	Turbidimetry: "Endpoint"-Meth. without predilution	RO	ROCHE DIAGNOSTICS	Roche Cobas (6000) System (c501/502/e601)	mg/l	high		2	2	low		1	1
2019-01-01	2019-January	V2_64	Immunoturbidimetry	RO	ROCHE DIAGNOSTICS	Roche Cobas (8000) System (c701/702)	mg/l	high		1.59	1.59	low		0.65	0.65
2019-01-01	2019-January	V2_65	Turbidimetry: Latex enhanced	RO	ROCHE DIAGNOSTICS	Roche Cobas (6000) System (c501/502/e601)	mg/l	high		1.88	1.88	low		0.86	0.86
2019-01-01	2019-January	V2_66	Turbidimetry: "Endpoint"-Meth. without predilution	RO	ROCHE DIAGNOSTICS	Roche Cobas (6000) System (c501/502/e601)	mg/l	high		1.68	1.68	low		0.77	0.77
2019-01-01	2019-January	V2_68	Turbidimetry: Latex enhanced	RO	ROCHE DIAGNOSTICS	Roche Cobas (8000) System (c701/702)	mg/l	high		1.49	1.49	low		0.68	0.68
2019-01-01	2019-January	V2_69	Turbidimetry	RO	ROCHE DIAGNOSTICS	Roche Cobas (8000) System (c701/702)	mg/l	high		1.56	1.56	low		0.75	0.75
2019-01-01	2019-January	V2_45	Immunoturbidimetry	RO	ROCHE DIAGNOSTICS	Roche Cobas (6000) System (c501/502/e601)	mg/l	high		1.8	1.8	low		0.8	0.8
2019-01-01	2019-January	V2_70	immunologic test (ECLIA)	RO	ROCHE DIAGNOSTICS	Roche Cobas (8000) System (c701/702)	mg/dl	high		0.15	1.5	low		0.06	0.6
2019-01-01	2019-January	V2_71	Immunoturbidimetry	RO	ROCHE DIAGNOSTICS	Roche Cobas (6000) System (c501/502/e601)	mg/dl	high		0.13	1.3	low		0.06	0.6
2019-01-01	2019-January	V2_73	Turbidimetry: Latex enhanced	RO	ROCHE DIAGNOSTICS	Roche Cobas (6000) System (c501/502/e601)	mg/l	high		1.82	1.82	low		0.85	0.85
2019-01-01	2019-January	V2_74	Turbidimetry: Latex enhanced	RO	ROCHE DIAGNOSTICS	Roche Cobas (8000) System (c701/702)	mg/l	high		1.5	1.5	low		0.7	0.7
2019-01-01	2019-January	V2_75	Immunoturbidimetry	RO	ROCHE DIAGNOSTICS	Roche Cobas (8000) System (c701/702)	mg/l	high		1.62	1.62	low		0.81	0.81
2019-01-01	2019-January	V2_76	Turbidimetry: "Endpoint"-Meth. without predilution	RO	ROCHE DIAGNOSTICS	Roche Cobas (8000) System (c701/702)	mg/l	high		1.53	1.53	low		0.75	0.75
2019-01-01	2019-January	V2_77	Turbidimetry: Latex enhanced	RO	ROCHE DIAGNOSTICS	Roche Cobas (6000) System (c501/502/e601)	mg/l	high		1.6	1.6	low		0.8	0.8
2019-01-01	2019-January	V2_78	Turbidimetry: Latex enhanced	RO	ROCHE DIAGNOSTICS	Roche Cobas (8000) System (c701/702)	mg/l	high		1.51	1.51	low		0.7	0.7
2019-01-01	2019-January	V2_138	immunologic method	RO	ROCHE DIAGNOSTICS	Roche Cobas (8000) System (c701/702)	mg/dl	high		0.14	1.4	low		0.07	0.7
2019-01-01	2019-January	V2_79	Immunoturbidimetry	RO	ROCHE DIAGNOSTICS	Roche Cobas (6000) System (c501/502/e601)	mg/l	high		1.8	1.8	low		0.9	0.9
2019-01-01	2019-January	V2_80	immunologic test (KIMS)	RO	ROCHE DIAGNOSTICS	Roche Cobas (8000) System (c701/702)	mg/l	high		1.49	1.49	low		0.72	0.72
2019-01-01	2019-January	V2_81	Immunoturbidimetry	RO	ROCHE DIAGNOSTICS	Roche Cobas (8000) System (c701/702)	mg/l	high		1.62	1.62	low		0.61	0.61
2019-01-01	2019-January	V2_82	Immunoturbidimetry	RO	ROCHE DIAGNOSTICS	Roche Cobas (6000) System (c501/502/e601)	mg/l	high		1.68	1.68	low		0.9	0.9
2019-01-01	2019-January	V2_83	Turbidimetry: "Endpoint"-Meth. without predilution	RO	ROCHE DIAGNOSTICS	Roche Cobas (8000) System (c701/702)	mg/l	high		1.98	1.98	low		0.98	0.98
2019-01-01	2019-January	V2_84	Turbidimetry: Latex enhanced	RO	ROCHE DIAGNOSTICS	Roche Cobas (6000) System (c501/502/e601)	mg/l	high		1.4	1.4	low		0.7	0.7
2019-01-01	2019-January	V2_85	Turbidimetry: Latex enhanced	RO	ROCHE DIAGNOSTICS	Roche Cobas (8000) System (c701/702)	mg/l	high		1.57	1.57	low		0.73	0.73
2019-01-01	2019-January	V2_86	Turbidimetry	RO	ROCHE DIAGNOSTICS	Roche Cobas (8000) System (c701/702)	mg/l	high		1.5	1.5	low		0.7	0.7
2019-01-01	2019-January	V2_89	Immunoturbidimetry	RO	ROCHE DIAGNOSTICS	Roche Cobas (8000) System (c701/702)	mg/dl	high		0.18	1.8	low		0.084	0.84
2019-01-01	2019-January	V2_90	Immunoturbidimetry	RO	ROCHE DIAGNOSTICS	Roche Cobas (8000) System (c701/702)	mg/l	high		1.49	1.49	low		0.57	0.57
2019-01-01	2019-January	V2_92	Immunoturbidimetry	RO	ROCHE DIAGNOSTICS	Roche Cobas (8000) System (c701/702)	mg/dl	high		0.16	1.6	low		0.06	0.6
2019-01-01	2019-January	V2_93	Turbidimetry: Latex enhanced	RO	ROCHE DIAGNOSTICS	Roche Cobas 4000 System	mg/l	high		1.88	1.88	low		0.9	0.9
2019-01-01	2019-January	V2_94	Turbidimetry	RO	ROCHE DIAGNOSTICS	Roche Integra-Systems	mg/l	high		1.63	1.63	low		0.78	0.78
2019-01-01	2019-January	V2_95	Immunoturbidimetry	RO	ROCHE DIAGNOSTICS	Roche Cobas (6000) System (c501/502/e601)	mg/l	high		1.8	1.8	low		1	1
2019-01-01	2019-January	V2_131	Turbidimetry: Latex enhanced	RO	ROCHE DIAGNOSTICS	Roche Integra-Systems	mg/l	high		1.64	1.64	low		0.79	0.79
2019-05-01	2019-May	V2_97	Turbidimetry: "Endpoint"-Meth. without predilution	AB	ABBOTT	Abbott Architect	mg/l	high		1.9	1.9	low		0.9	0.9
2019-05-01	2019-May	V2_98	Immunoturbidimetry	AB	ABBOTT	Abbott Architect	mg/l	high		1.9	1.9	low		0.9	0.9
2019-05-01	2019-May	V2_102	Turbidimetry: "Endpoint"-Meth. without predilution	AB	ABBOTT	Abbott Architect	mg/l	high		1.67	1.67	low		0.85	0.85
2019-05-01	2019-May	V2_120	Immunoturbidimetry	AB	ABBOTT	Abbott: other devices	mg/dl	high		0.168	1.68	low		0.09	0.9
2019-05-01	2019-May	V2_139	Turbidimetry: Latex enhanced	AB	ABBOTT	Abbott Architect	mg/l	high		1.83	1.83	low		0.92	0.92
2019-05-01	2019-May	V2_122	Turbidimetry: Latex enhanced	AB	ABBOTT	Abbott Architect	mg/l	high		1.86	1.86	low		1.1	1.1
2019-05-01	2019-May	V2_0	Immunoturbidimetry	OL	BECKMAN (OLYMPUS)	BECKMAN (OLYMPUS) AU-Systems	mg/l	high		1.8	1.8	low		0.92	0.92
2019-05-01	2019-May	V2_1	Turbidimetry: "Endpoint"-Meth. without predilution	OL	BECKMAN (OLYMPUS)	BECKMAN (OLYMPUS) AU-Systems	mg/l	high		1.77	1.77	low		0.87	0.87
2019-05-01	2019-May	V2_140	Immunoturbidimetry	BE	BECKMAN COULTER	BECKMAN (OLYMPUS) AU-Systems	mg/l	high		1.77	1.77	low		0.94	0.94
2019-05-01	2019-May	V2_2	Immunoturbidimetry	OL	BECKMAN (OLYMPUS)	BECKMAN (OLYMPUS) AU-Systems	mg/dl	high		0.18	1.8	low		0.09	0.9
2019-05-01	2019-May	V2_132	Immunoturbidimetry	OL	BECKMAN (OLYMPUS)	BECKMAN (OLYMPUS) AU-Systems	mg/l	high		1.8	1.8	low		0.82	0.82
2019-05-01	2019-May	V2_104	Immunoturbidimetry	OL	BECKMAN (OLYMPUS)	BECKMAN (OLYMPUS) AU-Systems	mg/dl	high		0.17	1.7	low		0.09	0.9
2019-05-01	2019-May	V2_3	Turbidimetry: Latex enhanced	OL	BECKMAN (OLYMPUS)	BECKMAN (OLYMPUS) AU-Systems	mg/dl	high		0.18	1.8	low		0.092	0.92
2019-05-01	2019-May	V2_4	Turbidimetry	OL	BECKMAN (OLYMPUS)	BECKMAN (OLYMPUS) AU-Systems	mg/l	high		1.75	1.75	low		0.95	0.95
2019-05-01	2019-May	V2_105	Turbidimetry: "Fixed-time"-Method	OL	BECKMAN (OLYMPUS)	BECKMAN (OLYMPUS) AU-Systems	mg/l	high		1.62	1.62	low		0.86	0.86
2019-05-01	2019-May	V2_5	Turbidimetry	OL	BECKMAN (OLYMPUS)	BECKMAN (OLYMPUS) AU-Systems	mg/l	high		2	2	low		1.05	1.05
2019-05-01	2019-May	V2_6	Turbidimetry: Latex enhanced	OL	BECKMAN (OLYMPUS)	BECKMAN (OLYMPUS) AU-Systems	mg/l	high		2.13	2.13	low		0.89	0.89
2019-05-01	2019-May	V2_106	Turbidimetry: Latex enhanced	OL	BECKMAN (OLYMPUS)	BECKMAN (OLYMPUS) AU-Systems	mg/l	high		1.2	1.2	low	<	0.08	0.08
2019-05-01	2019-May	V2_8	Immunoturbidimetry	OL	BECKMAN (OLYMPUS)	BECKMAN (OLYMPUS) AU-Systems	mg/l	high		1.81	1.81	low		0.93	0.93
2019-05-01	2019-May	V2_101	Nephelometry	BE	BECKMAN COULTER	Beckman Immage-Systems	mg/dl	high		0.228	2.28	low		0.095	0.95
2019-05-01	2019-May	V2_107	Turbidimetry: Latex enhanced	OL	BECKMAN (OLYMPUS)	BECKMAN (OLYMPUS) AU-Systems	mg/l	high		1.81	1.81	low		0.95	0.95
2019-05-01	2019-May	V2_10	Turbidimetry: Latex enhanced	OL	BECKMAN (OLYMPUS)	BECKMAN (OLYMPUS) AU-Systems	mg/l	high		1.75	1.75	low		0.918	0.92
2019-05-01	2019-May	V2_135	Turbidimetry: Latex enhanced	OL	BECKMAN (OLYMPUS)	BECKMAN (OLYMPUS) AU-Systems	mg/l	high		1.69	1.69	low		0.865	0.87
2019-05-01	2019-May	V2_123	Turbidimetry: Latex enhanced	BE	BECKMAN COULTER	BECKMAN (OLYMPUS) AU-Systems	mg/l	high		1.79	1.79	low		0.93	0.93
2019-05-01	2019-May	V2_12	Immunoturbidimetry	OL	BECKMAN (OLYMPUS)	BECKMAN (OLYMPUS) AU-Systems	mg/dl	high		0.16	1.6	low		0.09	0.9
2019-05-01	2019-May	V2_13	Turbidimetry	OL	BECKMAN (OLYMPUS)	BECKMAN (OLYMPUS) AU-Systems	mg/l	high		1.55	1.55	low		0.78	0.78
2019-05-01	2019-May	V2_109	Turbidimetry	OL	BECKMAN (OLYMPUS)	BECKMAN (OLYMPUS) AU-Systems	mg/dl	high		0.171	1.71	low		0.086	0.86
2019-05-01	2019-May	V2_29	immunologic test (CLIA)	BW	SIEMENS (Dade Behring)	Siemens (DPC Biermann) Immulite	mg/l	high		1.98	1.98	low		0.99	0.99
2019-05-01	2019-May	V2_30	Nephelometry	BW	SIEMENS (Dade Behring)	Siemens (Dade-Behring) Nephelometer	mg/l	high		1.96	1.96	low		0.95	0.95
2019-05-01	2019-May	V2_31	Nephelometry	BW	SIEMENS (Dade Behring)	Siemens (Dade-Behring) Nephelometer	mg/dl	high		0.21	2.1	low		0.1	1
2019-05-01	2019-May	V2_15	Turbidimetry: Latex enhanced	BG	SIEMENS (Bayer Health)	Siemens (Bayer Healthcare): andere Geräte	mg/l	high		2	2	low		1	1
2019-05-01	2019-May	V2_32	Nephelometry	BW	SIEMENS (Dade Behring)	Siemens (Dade-Behring) Nephelometer	mg/dl	high		0.21	2.1	low		0.11	1.1
2019-05-01	2019-May	V2_17	Immunoturbidimetry	BG	SIEMENS (Bayer Health)	Siemens (Bayer Healthcare) Advia 1800	mg/l	high		1.5	1.5	low		0.5	0.5
2019-05-01	2019-May	V2_34	Nephelometry	BW	SIEMENS (Dade Behring)	Siemens (Dade-Behring) BN Prospec	µg/ml	high		1.9	1.9	low		0.932	0.93
2019-05-01	2019-May	V2_37	Nephelometry	BW	SIEMENS (Dade Behring)	Siemens (Dade-Behring) Nephelometer	mg/l	high		2.1	2.1	low		0.99	0.99
2019-05-01	2019-May	V2_38	Nephelometry	BW	SIEMENS (Dade Behring)	Siemens (Dade-Behring) BN Prospec	mg/l	high		1.97	1.97	low		1.03	1.03
2019-05-01	2019-May	V2_125	Immunoturbidimetry	BG	SIEMENS (Bayer Health)	Siemens: Atellica CH	mg/dl	high		0.2	2	low		0.09	0.9
2019-05-01	2019-May	V2_18	Turbidimetry: Latex enhanced	BG	SIEMENS (Bayer Health)	Siemens (Bayer Healthcare) Advia	mg/dl	high		0.206	2.06	low		0.102	1.02
2019-05-01	2019-May	V2_40	Kinetic Nephelometry	BW	SIEMENS (Dade Behring)	Siemens (Dade-Behring) Nephelometer	mg/l	high		2.09	2.09	low		1.09	1.09
2019-05-01	2019-May	V2_19	Turbidimetry: no further information	BG	SIEMENS (Bayer Health)	Siemens (Bayer Healthcare) Advia	mg/l	high		1.42	1.42	low		0.469	0.47
2019-05-01	2019-May	V2_42	Nephelometry	BW	SIEMENS (Dade Behring)	Siemens (Dade-Behring) BN Prospec	mg/dl	high		0.204	2.04	low		0.105	1.05
2019-05-01	2019-May	V2_44	Nephelometry	BW	SIEMENS (Dade Behring)	Siemens (Dade-Behring) Nephelometer	mg/l	high		2.19	2.19	low		1.08	1.08
2019-05-01	2019-May	V2_22	Immunoturbidimetry	BG	SIEMENS (Bayer Health)	Siemens (Bayer Healthcare) Advia	mg/l	high		2.08	2.08	low		1.01	1.01
2019-05-01	2019-May	V2_23	Immunoturbidimetry	BG	SIEMENS (Bayer Health)	Siemens (Bayer Healthcare) Advia	mg/l	high		1.98	1.98	low		1.03	1.03
2019-05-01	2019-May	V2_46	immunologic test (LEIA)	DG	SIEMENS (DPC Biermann)	Siemens (DPC Biermann) Immulite	mg/l	high		2.18	2.18	low		1.04	1.04
2019-05-01	2019-May	V2_47	Nephelometry	BW	SIEMENS (Dade Behring)	Siemens (Dade-Behring) Nephelometer	mg/dl	high		0.18	1.8	low		0.09	0.9
2019-05-01	2019-May	V2_127	Kinetic Nephelometry, particel enhanced	BW	SIEMENS (Dade Behring)	Siemens (Dade-Behring) Dimension Vista	mg/dl	high		0.21	2.1	low		0.106	1.06
2019-05-01	2019-May	V2_112	immunologic test (LEIA)	DG	SIEMENS (DPC Biermann)	Siemens (DPC Biermann) Immulite 2000	mg/l	high		2.44	2.44	low		1.04	1.04
2019-05-01	2019-May	V2_49	Kinetic Nephelometry, particel enhanced	SI	SIEMENS HEALTHINEERS	Siemens (Dade-Behring) BN Prospec	mg/l	high		1.92	1.92	low		1.04	1.04
2019-05-01	2019-May	V2_50	Nephelometry	DG	SIEMENS (DPC Biermann)	Siemens (DPC Biermann) Immulite 2000	mg/l	high		2.24	2.24	low		1.1	1.1
2019-05-01	2019-May	V2_52	Turbidimetry: no further information	BW	SIEMENS (Dade Behring)	Siemens (Dade-Behring) Dimension	mg/l	high		2.7	2.7	low		1.5	1.5
2019-05-01	2019-May	V2_53	Nephelometry	BW	SIEMENS (Dade Behring)	Siemens (Dade-Behring) Dimension Vista	mg/l	high		2.03	2.03	low		1.1	1.1
2019-05-01	2019-May	V2_9	Turbidimetry: Latex enhanced	BG	SIEMENS (Bayer Health)	Siemens (Bayer Healthcare) Advia 1800	mg/l	high		1.61	1.61	low		0.58	0.58
2019-05-01	2019-May	V2_55	immunologic test (LEIA)	DG	SIEMENS (DPC Biermann)	Siemens (DPC Biermann) Immulite 2000	mg/l	high		2.27	2.27	low		1.22	1.22
2019-05-01	2019-May	V2_56	immunologic test (LEIA)	DG	SIEMENS (DPC Biermann)	Siemens (DPC Biermann) Immulite	mg/l	high		2.14	2.14	low		0.996	1
2019-05-01	2019-May	V2_113	immunologic test (CLIA)	DG	SIEMENS (DPC Biermann)	Siemens (DPC Biermann) Immulite 2000	mg/l	high		2.17	2.17	low		1.02	1.02
2019-05-01	2019-May	V2_57	immunologic test (CLIA)	DG	SIEMENS (DPC Biermann)	Siemens (DPC Biermann) Immulite 2000	mg/l	high		2.48	2.48	low		1.22	1.22
2019-05-01	2019-May	V2_58	Nephelometry	SI	SIEMENS HEALTHINEERS	Siemens (Dade-Behring) BN Prospec	mg/dl	high		0.186	1.86	low		0.096	0.96
2019-05-01	2019-May	V2_59	Kinetic Nephelometry, particel enhanced	SI	SIEMENS HEALTHINEERS	Siemens (Dade-Behring) BN Prospec	mg/dl	high		0.21	2.1	low		0.106	1.06
2019-05-01	2019-May	V2_129	Kinetic Nephelometry, particel enhanced	BW	SIEMENS (Dade Behring)	Siemens (Dade-Behring) Dimension Vista	mg/dl	high		0.209	2.09	low		0.106	1.06
2019-05-01	2019-May	V2_141	Nephelometry	SI	SIEMENS HEALTHINEERS	Siemens: Atellica NEPH 630	mg/l	high		7.91	7.91	low		25	25
2019-05-01	2019-May	V2_62	immunologic test (ECLIA)	RO	ROCHE DIAGNOSTICS	Roche Cobas (8000) System (c701/702)	mg/l	high		2.05	2.05	low		0.93	0.93
2019-05-01	2019-May	V2_64	Immunoturbidimetry	RO	ROCHE DIAGNOSTICS	Roche Cobas (8000) System (c701/702)	mg/l	high		1.87	1.87	low		0.88	0.88
2019-05-01	2019-May	V2_65	Turbidimetry: Latex enhanced	RO	ROCHE DIAGNOSTICS	Roche Cobas (6000) System (c501/502/e601)	mg/l	high		2.3	2.3	low		1.12	1.12
2019-05-01	2019-May	V2_66	Turbidimetry: "Endpoint"-Meth. without predilution	RO	ROCHE DIAGNOSTICS	Roche Cobas (6000) System (c501/502/e601)	mg/l	high		2.22	2.22	low		1.2	1.2
2019-05-01	2019-May	V2_67	Turbidimetry: Latex enhanced	RO	ROCHE DIAGNOSTICS	Roche Cobas (8000) System (c701/702)	mg/l	high		1.91	1.91	low		0.94	0.94
2019-05-01	2019-May	V2_69	Turbidimetry	RO	ROCHE DIAGNOSTICS	Roche Cobas (8000) System (c701/702)	mg/l	high		1.7	1.7	low		0.9	0.9
2019-05-01	2019-May	V2_114	Immunoturbidimetry	RO	ROCHE DIAGNOSTICS	Roche Cobas (6000) System (c501/502/e601)	mg/l	high		1.68	1.68	low		0.83	0.83
2019-05-01	2019-May	V2_115	Turbidimetry: Latex enhanced	RO	ROCHE DIAGNOSTICS	Roche Integra-Systems	mg/l	high		1.97	1.97	low		0.96	0.96
2019-05-01	2019-May	V2_142	immunologic method	RO	ROCHE DIAGNOSTICS	Roche Cobas (6000) System (c501/502/e601)	mg/l	high		1.98	1.98	low		1.05	1.05
2019-05-01	2019-May	V2_70	immunologic test (ECLIA)	RO	ROCHE DIAGNOSTICS	Roche Cobas (8000) System (c701/702)	mg/dl	high		0.2	2	low		0.11	1.1
2019-05-01	2019-May	V2_71	Immunoturbidimetry	RO	ROCHE DIAGNOSTICS	Roche Cobas (6000) System (c501/502/e601)	mg/dl	high		0.16	1.6	low		0.09	0.9
2019-05-01	2019-May	V2_116	Turbidimetry	RO	ROCHE DIAGNOSTICS	Roche Cobas (6000) System (c501/502/e601)	mg/l	high		1.95	1.95	low		0.92	0.92
2019-05-01	2019-May	V2_73	Turbidimetry: Latex enhanced	RO	ROCHE DIAGNOSTICS	Roche Cobas (6000) System (c501/502/e601)	mg/l	high		1.99	1.99	low		1.04	1.04
2019-05-01	2019-May	V2_143	Turbidimetry: Latex enhanced	RO	ROCHE DIAGNOSTICS	Roche Cobas (6000) System (c501/502/e601)	mg/l	high		1.1	1.1	low		1	1
2019-05-01	2019-May	V2_75	Immunoturbidimetry	RO	ROCHE DIAGNOSTICS	Roche Cobas (8000) System (c701/702)	mg/l	high		1.93	1.93	low		0.81	0.81
2019-05-01	2019-May	V2_76	Turbidimetry: "Endpoint"-Meth. without predilution	RO	ROCHE DIAGNOSTICS	Roche Cobas (8000) System (c701/702)	mg/l	high		1.92	1.92	low		0.9	0.9
2019-05-01	2019-May	V2_77	Turbidimetry: Latex enhanced	RO	ROCHE DIAGNOSTICS	Roche Cobas (6000) System (c501/502/e601)	mg/l	high		1.8	1.8	low		1	1
2019-05-01	2019-May	V2_78	Turbidimetry: Latex enhanced	RO	ROCHE DIAGNOSTICS	Roche Cobas (8000) System (c701/702)	mg/l	high		1.82	1.82	low		0.97	0.97
2019-05-01	2019-May	V2_79	Immunoturbidimetry	RO	ROCHE DIAGNOSTICS	Roche Cobas (6000) System (c501/502/e601)	mg/l	high		2	2	low		1.1	1.1
2019-05-01	2019-May	V2_80	immunologic test (KIMS)	RO	ROCHE DIAGNOSTICS	Roche Cobas (8000) System (c701/702)	mg/l	high		1.83	1.83	low		0.87	0.87
2019-05-01	2019-May	V2_117	Immunoturbidimetry	RO	ROCHE DIAGNOSTICS	Roche Cobas (8000) System (e801)	µg/ml	high		0.2	0.2	low		0.1	0.1
2019-05-01	2019-May	V2_82	Immunoturbidimetry	RO	ROCHE DIAGNOSTICS	Roche Cobas (6000) System (c501/502/e601)	mg/l	high		1.99	1.99	low		0.88	0.88
2019-05-01	2019-May	V2_118	Turbidimetry: Latex enhanced	RO	ROCHE DIAGNOSTICS	Roche Cobas (8000) System (c701/702)	mg/l	high		2.11	2.11	low		0.94	0.94
2019-05-01	2019-May	V2_51	Turbidimetry: "Endpoint"-Meth. with predilution	RO	ROCHE DIAGNOSTICS	Roche Cobas (8000) System (c701/702)	mg/l	high		1.7	1.7	low		0.9	0.9
2019-05-01	2019-May	V2_84	Turbidimetry: Latex enhanced	RO	ROCHE DIAGNOSTICS	Roche Cobas (6000) System (c501/502/e601)	mg/l	high		1.8	1.8	low		0.9	0.9
2019-05-01	2019-May	V2_85	Turbidimetry: Latex enhanced	RO	ROCHE DIAGNOSTICS	Roche Cobas (8000) System (c701/702)	mg/l	high		1.77	1.77	low		0.91	0.91
2019-05-01	2019-May	V2_144	Immunoturbidimetry	RO	ROCHE DIAGNOSTICS	Roche Cobas (6000) System (c501/502/e601)	mg/l	high		2.28	2.28	low		1.11	1.11
2019-05-01	2019-May	V2_86	Turbidimetry	RO	ROCHE DIAGNOSTICS	Roche Cobas (8000) System (c701/702)	mg/l	high		0.94	0.94	low		1.74	1.74
2019-05-01	2019-May	V2_89	Immunoturbidimetry	RO	ROCHE DIAGNOSTICS	Roche Cobas (8000) System (c701/702)	mg/dl	high		0.207	2.07	low		0.107	1.07
2019-05-01	2019-May	V2_119	Immunoturbidimetry	RO	ROCHE DIAGNOSTICS	Roche Modular-Systems	mg/l	high		2.06	2.06	low		1.03	1.03
2019-05-01	2019-May	V2_27	Turbidimetry: Latex enhanced	RO	ROCHE DIAGNOSTICS	Roche Cobas (6000) System (c501/502/e601)	mg/l	high		2.01	2.01	low		0.91	0.91
2019-05-01	2019-May	V2_92	Immunoturbidimetry	RO	ROCHE DIAGNOSTICS	Roche Cobas (8000) System (c701/702)	mg/dl	high		0.18	1.8	low		0.11	1.1
2019-05-01	2019-May	V2_93	Turbidimetry: Latex enhanced	RO	ROCHE DIAGNOSTICS	Roche Cobas 4000 System	mg/l	high		2.36	2.36	low		1.04	1.04
2019-05-01	2019-May	V2_95	Immunoturbidimetry	RO	ROCHE DIAGNOSTICS	Roche Cobas (6000) System (c501/502/e601)	mg/l	high		1.7	1.7	low		0.9	0.9
2019-05-01	2019-May	V2_145	Immunoturbidimetry	RO	ROCHE DIAGNOSTICS	Roche: other devices	mg/l	high		1.35	1.35	low		0.68	0.68
2019-05-01	2019-May	V2_131	Turbidimetry: Latex enhanced	RO	ROCHE DIAGNOSTICS	Roche Integra-Systems	mg/l	high		1.93	1.93	low		0.95	0.95
2019-10-01	2019-October	V2_0	Immunoturbidimetry	OL	BECKMAN (OLYMPUS)	BECKMAN (OLYMPUS) AU-Systems	mg/l	low		0.9	0.9	high		1.75	1.75
2019-10-01	2019-October	V2_1	Turbidimetry: "Endpoint"-Meth. without predilution	OL	BECKMAN (OLYMPUS)	BECKMAN (OLYMPUS) AU-Systems	mg/l	low		0.86	0.86	high		1.77	1.77
2019-10-01	2019-October	V2_132	Immunoturbidimetry	OL	BECKMAN (OLYMPUS)	BECKMAN (OLYMPUS) AU-Systems	mg/l	low		0.93	0.93	high		2.1	2.1
2019-10-01	2019-October	V2_104	Immunoturbidimetry	OL	BECKMAN (OLYMPUS)	BECKMAN (OLYMPUS) AU-Systems	mg/dl	low		0.1	1	high		0.21	2.1
2019-10-01	2019-October	V2_3	Turbidimetry: Latex enhanced	OL	BECKMAN (OLYMPUS)	BECKMAN (OLYMPUS) AU-Systems	mg/dl	low		0.085	0.85	high		0.166	1.66
2019-10-01	2019-October	V2_4	Turbidimetry	OL	BECKMAN (OLYMPUS)	BECKMAN (OLYMPUS) AU-Systems	mg/l	low		0.94	0.94	high		1.79	1.79
2019-10-01	2019-October	V2_105	Turbidimetry: "Fixed-time"-Method	OL	BECKMAN (OLYMPUS)	BECKMAN (OLYMPUS) AU-Systems	mg/l	low		0.86	0.86	high		1.7	1.7
2019-10-01	2019-October	V2_146	Immunoturbidimetry	OL	BECKMAN (OLYMPUS)	BECKMAN (OLYMPUS) AU-Systems	mg/dl	low		0.09	0.9	high		0.17	1.7
2019-10-01	2019-October	V2_5	Turbidimetry	OL	BECKMAN (OLYMPUS)	BECKMAN (OLYMPUS) AU-Systems	mg/l	low		0.85	0.85	high		1.67	1.67
2019-10-01	2019-October	V2_147	Immunoturbidimetry	OL	BECKMAN (OLYMPUS)	BECKMAN (OLYMPUS) AU-Systems	mg/l	low		0.9	0.9	high		1.81	1.81
2019-10-01	2019-October	V2_6	Turbidimetry: Latex enhanced	OL	BECKMAN (OLYMPUS)	BECKMAN (OLYMPUS) AU-Systems	mg/l	low		0.97	0.97	high		2.02	2.02
2019-10-01	2019-October	V2_106	Turbidimetry: Latex enhanced	OL	BECKMAN (OLYMPUS)	BECKMAN (OLYMPUS) AU-Systems	mg/l	low		0.651	0.65	high		0.829	0.83
2019-10-01	2019-October	V2_8	Immunoturbidimetry	OL	BECKMAN (OLYMPUS)	BECKMAN (OLYMPUS) AU-Systems	mg/l	low		0.89	0.89	high		1.44	1.44
2019-10-01	2019-October	V2_134	Immunoturbidimetry	BE	BECKMAN COULTER	BECKMAN (OLYMPUS) AU-Systems	mg/l	low		1.06	1.06	high		2.11	2.11
2019-10-01	2019-October	V2_101	Nephelometry	BE	BECKMAN COULTER	Beckman Immage-Systems	mg/dl	low		0.109	1.09	high		0.242	2.42
2019-10-01	2019-October	V2_107	Turbidimetry: Latex enhanced	OL	BECKMAN (OLYMPUS)	BECKMAN (OLYMPUS) AU-Systems	mg/l	low		0.89	0.89	high		1.76	1.76
2019-10-01	2019-October	V2_10	Turbidimetry: Latex enhanced	OL	BECKMAN (OLYMPUS)	BECKMAN (OLYMPUS) AU-Systems	mg/l	low		0.89	0.89	high		1.72	1.72
2019-10-01	2019-October	V2_135	Turbidimetry: Latex enhanced	OL	BECKMAN (OLYMPUS)	BECKMAN (OLYMPUS) AU-Systems	mg/l	low		0.85	0.85	high		1.69	1.69
2019-10-01	2019-October	V2_123	Turbidimetry: Latex enhanced	BE	BECKMAN COULTER	BECKMAN (OLYMPUS) AU-Systems	mg/l	low		88	88	high		1.76	1.76
2019-10-01	2019-October	V2_13	Turbidimetry	OL	BECKMAN (OLYMPUS)	BECKMAN (OLYMPUS) AU-Systems	mg/l	low		0.9	0.9	high		1.41	1.41
2019-10-01	2019-October	V2_29	immunologic test (CLIA)	BW	SIEMENS (Dade Behring)	Siemens (DPC Biermann) Immulite	mg/l	low		1.04	1.04	high		2.1	2.1
2019-10-01	2019-October	V2_30	Nephelometry	BW	SIEMENS (Dade Behring)	Siemens (Dade-Behring) Nephelometer	mg/l	low		1	1	high		2.06	2.06
2019-10-01	2019-October	V2_31	Nephelometry	BW	SIEMENS (Dade Behring)	Siemens (Dade-Behring) Nephelometer	mg/dl	low		0.1	1	high		0.2	2
2019-10-01	2019-October	V2_15	Turbidimetry: Latex enhanced	BG	SIEMENS (Bayer Health)	Siemens (Bayer Healthcare) Advia	mg/l	low		0.4	0.4	high		1.9	1.9
2019-10-01	2019-October	V2_16	Immunoturbidimetry	BG	SIEMENS (Bayer Health)	Siemens (Bayer Healthcare) Advia	mg/l	low		0.6	0.6	high		1.6	1.6
2019-10-01	2019-October	V2_32	Nephelometry	BW	SIEMENS (Dade Behring)	Siemens (Dade-Behring) Nephelometer	mg/dl	low		0.09	0.9	high		0.21	2.1
2019-10-01	2019-October	V2_34	Nephelometry	BW	SIEMENS (Dade Behring)	Siemens (Dade-Behring) BN Prospec	µg/ml	low		0.908	0.91	high		1.93	1.93
2019-10-01	2019-October	V2_37	Nephelometry	BW	SIEMENS (Dade Behring)	Siemens (Dade-Behring) Nephelometer	mg/l	low		1.01	1.01	high		1.99	1.99
2019-10-01	2019-October	V2_38	Nephelometry	BW	SIEMENS (Dade Behring)	Siemens (Dade-Behring) BN Prospec	mg/l	low		1.03	1.03	high		2.05	2.05
2019-10-01	2019-October	V2_125	Immunoturbidimetry	BG	SIEMENS (Bayer Health)	Siemens: Atellica CH	mg/dl	low		0.1	1	high		0.19	1.9
2019-10-01	2019-October	V2_126	Kinetic Nephelometry, particel enhanced	BW	SIEMENS (Dade Behring)	Siemens (Dade-Behring) Nephelometer	mg/dl	low		0.103	1.03	high		0.19	1.9
2019-10-01	2019-October	V2_18	Turbidimetry: Latex enhanced	BG	SIEMENS (Bayer Health)	Siemens (Bayer Healthcare) Advia	mg/dl	low		0.099	0.99	high		0.197	1.97
2019-10-01	2019-October	V2_40	Kinetic Nephelometry	BW	SIEMENS (Dade Behring)	Siemens (Dade-Behring) Atellica NEPH 630	mg/l	low		0.987	0.99	high		0.732	0.73
2019-10-01	2019-October	V2_42	Nephelometry	BW	SIEMENS (Dade Behring)	Siemens (Dade-Behring) BN Prospec	mg/dl	low		0.099	0.99	high		0.191	1.91
2019-10-01	2019-October	V2_23	Immunoturbidimetry	BG	SIEMENS (Bayer Health)	Siemens (Bayer Healthcare) Advia	mg/l	low		1	1	high		2.04	2.04
2019-10-01	2019-October	V2_46	immunologic test (LEIA)	DG	SIEMENS (DPC Biermann)	Siemens (DPC Biermann) Immulite	mg/l	low		1.17	1.17	high		2.27	2.27
2019-10-01	2019-October	V2_47	Nephelometry	BW	SIEMENS (Dade Behring)	Siemens (Dade-Behring) Nephelometer	mg/dl	low		0.1	1	high		0.21	2.1
2019-10-01	2019-October	V2_127	Kinetic Nephelometry, particel enhanced	BW	SIEMENS (Dade Behring)	Siemens (Dade-Behring) Dimension Vista	mg/dl	low		0.098	0.98	high		0.193	1.93
2019-10-01	2019-October	V2_112	immunologic test (LEIA)	DG	SIEMENS (DPC Biermann)	Siemens (DPC Biermann) Immulite 2000	mg/l	low		1.11	1.11	high		1.98	1.98
2019-10-01	2019-October	V2_24	Immunoturbidimetry	BG	SIEMENS (Bayer Health)	Siemens (Bayer Healthcare) Advia	mg/l	low		0.21	0.21	high		1.33	1.33
2019-10-01	2019-October	V2_49	Kinetic Nephelometry, particel enhanced	SI	SIEMENS HEALTHINEERS	Siemens (Dade-Behring) BN Prospec	mg/l	low		1.01	1.01	high		1.94	1.94
2019-10-01	2019-October	V2_50	Nephelometry	DG	SIEMENS (DPC Biermann)	Siemens (DPC Biermann) Immulite 2000	mg/l	low		1.23	1.23	high		2.5	2.5
2019-10-01	2019-October	V2_52	Turbidimetry: no further information	BW	SIEMENS (Dade Behring)	Siemens (Dade-Behring) Dimension	mg/l	low		1.6	1.6	high		2.9	2.9
2019-10-01	2019-October	V2_53	Nephelometry	BW	SIEMENS (Dade Behring)	Siemens (Dade-Behring) Dimension Vista	mg/l	low		1.01	1.01	high		2.03	2.03
2019-10-01	2019-October	V2_9	Turbidimetry: Latex enhanced	SI	SIEMENS HEALTHINEERS	Siemens: Atellica CH	mg/l	low		1	1	high		2	2
2019-10-01	2019-October	V2_54	Kinetic Nephelometry, particel enhanced	BW	SIEMENS (Dade Behring)	Siemens (Dade-Behring) Nephelometer	mg/l	low		1.1	1.1	high		2.03	2.03
2019-10-01	2019-October	V2_56	immunologic test (LEIA)	DG	SIEMENS (DPC Biermann)	Siemens (DPC Biermann) Immulite	mg/l	low		1.23	1.23	high		2.66	2.66
2019-10-01	2019-October	V2_128	Kinetic Nephelometry, particel enhanced	BW	SIEMENS (Dade Behring)	Siemens (Dade-Behring) Nephelometer	mg/l	low		0.99	0.99	high		1.93	1.93
2019-10-01	2019-October	V2_113	immunologic test (CLIA)	DG	SIEMENS (DPC Biermann)	Siemens (DPC Biermann) Immulite 2000	mg/l	low		0.972	0.97	high		1.87	1.87
2019-10-01	2019-October	V2_57	immunologic test (CLIA)	DG	SIEMENS (DPC Biermann)	Siemens (DPC Biermann) Immulite 2000	mg/l	low		1.11	1.11	high		1.58	1.58
2019-10-01	2019-October	V2_58	Nephelometry	SI	SIEMENS HEALTHINEERS	Siemens (Dade-Behring) BN Prospec	mg/dl	low		0.09	0.9	high		0.2	2
2019-10-01	2019-October	V2_59	Kinetic Nephelometry, particel enhanced	SI	SIEMENS HEALTHINEERS	Siemens (Dade-Behring) BN Prospec	mg/dl	low		0.068	0.68	high		0.207	2.07
2019-10-01	2019-October	V2_129	Kinetic Nephelometry, particel enhanced	BW	SIEMENS (Dade Behring)	Siemens (Dade-Behring) Dimension Vista	mg/dl	low		0.097	0.97	high		0.196	1.96
2019-10-01	2019-October	V2_62	immunologic test (ECLIA)	RO	ROCHE DIAGNOSTICS	Roche Cobas (8000) System (c701/702)	mg/l	low		0.86	0.86	high		1.85	1.85
2019-10-01	2019-October	V2_64	Immunoturbidimetry	RO	ROCHE DIAGNOSTICS	Roche Cobas (8000) System (c701/702)	mg/l	low		0.78	0.78	high		0.25	0.25
2019-10-01	2019-October	V2_2	Immunoturbidimetry	RO	ROCHE DIAGNOSTICS	Roche Cobas (6000) System (c501/502/e601)	mg/dl	low		0.092	0.92	high		0.192	1.92
2019-10-01	2019-October	V2_65	Turbidimetry: Latex enhanced	RO	ROCHE DIAGNOSTICS	Roche Cobas (6000) System (c501/502/e601)	mg/l	low		0.83	0.83	high		1.83	1.83
2019-10-01	2019-October	V2_66	Turbidimetry: "Endpoint"-Meth. without predilution	RO	ROCHE DIAGNOSTICS	Roche Cobas (6000) System (c501/502/e601)	mg/l	low		0.61	0.61	high		2.32	2.32
2019-10-01	2019-October	V2_19	Turbidimetry: no further information	RO	ROCHE DIAGNOSTICS	Roche Cobas (8000) System (c701/702)	mg/l	low		0.7	0.7	high		1.6	1.6
2019-10-01	2019-October	V2_67	Turbidimetry: Latex enhanced	RO	ROCHE DIAGNOSTICS	Roche Cobas (8000) System (c701/702)	mg/l	low		0.88	0.88	high		2.22	2.22
2019-10-01	2019-October	V2_69	Turbidimetry	RO	ROCHE DIAGNOSTICS	Roche Cobas (8000) System (c701/702)	mg/l	low		0.9	0.9	high		1.8	1.8
2019-10-01	2019-October	V2_114	Immunoturbidimetry	RO	ROCHE DIAGNOSTICS	Roche Cobas (6000) System (c501/502/e601)	mg/l	low		0.78	0.78	high		1.62	1.62
2019-10-01	2019-October	V2_115	Turbidimetry: Latex enhanced	RO	ROCHE DIAGNOSTICS	Roche Integra-Systems	mg/l	low		1.02	1.02	high		2.06	2.06
2019-10-01	2019-October	V2_71	Immunoturbidimetry	RO	ROCHE DIAGNOSTICS	Roche Cobas (6000) System (c501/502/e601)	mg/dl	low		0.1	1	high		0.2	2
2019-10-01	2019-October	V2_116	Turbidimetry	RO	ROCHE DIAGNOSTICS	Roche Cobas (6000) System (c501/502/e601)	mg/l	low		0.88	0.88	high		2.14	2.14
2019-10-01	2019-October	V2_73	Turbidimetry: Latex enhanced	RO	ROCHE DIAGNOSTICS	Roche Cobas (6000) System (c501/502/e601)	mg/l	low		1.03	1.03	high		1.83	1.83
2019-10-01	2019-October	V2_75	Immunoturbidimetry	RO	ROCHE DIAGNOSTICS	Roche Cobas (8000) System (c701/702)	mg/l	low		0.89	0.89	high		1.75	1.75
2019-10-01	2019-October	V2_76	Turbidimetry: "Endpoint"-Meth. without predilution	RO	ROCHE DIAGNOSTICS	Roche Cobas (8000) System (c701/702)	mg/l	low		0.88	0.88	high		1.96	1.96
2019-10-01	2019-October	V2_77	Turbidimetry: Latex enhanced	RO	ROCHE DIAGNOSTICS	Roche Cobas (6000) System (c501/502/e601)	mg/l	low		0.8	0.8	high		1.8	1.8
2019-10-01	2019-October	V2_78	Turbidimetry: Latex enhanced	RO	ROCHE DIAGNOSTICS	Roche Cobas (8000) System (c701/702)	mg/l	low		0.89	0.89	high		1.78	1.78
2019-10-01	2019-October	V2_79	Immunoturbidimetry	RO	ROCHE DIAGNOSTICS	Roche Cobas (6000) System (c501/502/e601)	mg/l	low		1	1	high		1.9	1.9
2019-10-01	2019-October	V2_117	Immunoturbidimetry	RO	ROCHE DIAGNOSTICS	Roche Cobas (8000) System (e801)	µg/ml	low		0.9	0.9	high		1.8	1.8
2019-10-01	2019-October	V2_118	Turbidimetry: Latex enhanced	RO	ROCHE DIAGNOSTICS	Roche Cobas (8000) System (c701/702)	mg/l	low		0.96	0.96	high		2.05	2.05
2019-10-01	2019-October	V2_148	Turbidimetry: Latex enhanced	RO	ROCHE DIAGNOSTICS	Roche Cobas (8000) System (c701/702)	mg/l	low		0.84	0.84	high		1.86	1.86
2019-10-01	2019-October	V2_84	Turbidimetry: Latex enhanced	RO	ROCHE DIAGNOSTICS	Roche Cobas (6000) System (c501/502/e601)	mg/l	low		0.9	0.9	high		1.4	1.4
2019-10-01	2019-October	V2_85	Turbidimetry: Latex enhanced	RO	ROCHE DIAGNOSTICS	Roche Cobas (8000) System (c701/702)	mg/l	low		0.84	0.84	high		1.6	1.6
2019-10-01	2019-October	V2_144	Immunoturbidimetry	RO	ROCHE DIAGNOSTICS	Roche Cobas (6000) System (c501/502/e601)	mg/l	low		0.99	0.99	high		1.99	1.99
2019-10-01	2019-October	V2_86	Turbidimetry	RO	ROCHE DIAGNOSTICS	Roche Cobas (8000) System (c701/702)	mg/l	low		0.92	0.92	high		1.82	1.82
2019-10-01	2019-October	V2_89	Immunoturbidimetry	RO	ROCHE DIAGNOSTICS	Roche Cobas (8000) System (c701/702)	mg/dl	low		0.069	0.69	high		0.209	2.09
2019-10-01	2019-October	V2_90	Immunoturbidimetry	RO	ROCHE DIAGNOSTICS	Roche Cobas (8000) System (c701/702)	mg/l	low		0.84	0.84	high		1.74	1.74
2019-10-01	2019-October	V2_119	Immunoturbidimetry	RO	ROCHE DIAGNOSTICS	Roche Modular-Systems	mg/l	low		0.97	0.97	high		1.91	1.91
2019-10-01	2019-October	V2_12	Immunoturbidimetry	RO	ROCHE DIAGNOSTICS	Roche Cobas (8000) System (c701/702)	mg/dl	low		0.09	0.9	high		0.19	1.9
2019-10-01	2019-October	V2_27	Turbidimetry: Latex enhanced	RO	ROCHE DIAGNOSTICS	Roche Cobas (6000) System (c501/502/e601)	mg/l	low		0.98	0.98	high		2.21	2.21
2019-10-01	2019-October	V2_149	Immunoturbidimetry	RO	ROCHE DIAGNOSTICS	Roche Cobas (6000) System (c501/502/e601)	mg/l	low		0.83	0.83	high		2.03	2.03
2019-10-01	2019-October	V2_92	Immunoturbidimetry	RO	ROCHE DIAGNOSTICS	Roche Cobas (8000) System (c701/702)	mg/dl	low		0.06	0.6	high		0.15	1.5
2019-10-01	2019-October	V2_130	Turbidimetry: Latex enhanced	RO	ROCHE DIAGNOSTICS	Roche Integra-Systems	mg/l	low		1.06	1.06	high		1.3	1.3
2019-10-01	2019-October	V2_93	Turbidimetry: Latex enhanced	RO	ROCHE DIAGNOSTICS	Roche Cobas 4000 System	mg/l	low		1.09	1.09	high		2.17	2.17
2019-10-01	2019-October	V2_95	Immunoturbidimetry	RO	ROCHE DIAGNOSTICS	Roche Cobas (6000) System (c501/502/e601)	mg/l	low		0.8	0.8	high		1.7	1.7
2019-10-01	2019-October	V2_131	Turbidimetry: Latex enhanced	RO	ROCHE DIAGNOSTICS	Roche Integra-Systems	mg/l	low		1.09	1.09	high		2.07	2.07
2019-10-01	2019-October	V2_150	Immunoturbidimetry	RO	ROCHE DIAGNOSTICS	Roche Cobas (6000) System (c501/502/e601)	mg/l	low		1.15	1.15	high		2.02	2.02
2019-10-01	2019-October	V2_97	Turbidimetry: "Endpoint"-Meth. without predilution	AB	ABBOTT	Abbott Architect	mg/l	low		0.9	0.9	high		1.8	1.8
2019-10-01	2019-October	V2_98	Immunoturbidimetry	AB	ABBOTT	Abbott Architect	mg/l	low		0.9	0.9	high		1.8	1.8
2019-10-01	2019-October	V2_102	Turbidimetry: "Endpoint"-Meth. without predilution	AB	ABBOTT	Abbott Architect	mg/l	low		0.87	0.87	high		1.6	1.6
2019-10-01	2019-October	V2_139	Turbidimetry: Latex enhanced	AB	ABBOTT	Abbott Architect	mg/l	low		0.67	0.67	high		1.44	1.44
2020-01-01	2020-January	V2_0	Immunoturbidimetry	OL	BECKMAN (OLYMPUS)	BECKMAN (OLYMPUS) AU-Systems	mg/l	high		1.74	1.74	low		0.88	0.88
2020-01-01	2020-January	V2_1	Turbidimetry: "Endpoint"-Meth. without predilution	OL	BECKMAN (OLYMPUS)	BECKMAN (OLYMPUS) AU-Systems	mg/l	high		0.96	0.96	low		0.8	0.8
2020-01-01	2020-January	V2_151	Turbidimetry: Latex enhanced	OL	BECKMAN (OLYMPUS)	BECKMAN (OLYMPUS) AU-Systems	mg/l	high		1.8	1.8	low		0.89	0.89
2020-01-01	2020-January	V2_96	immunologic test (NIPIA), kinetisch	BE	BECKMAN COULTER	Beckman Immage-Systems	mg/l	high		2.31	2.31	low		1.01	1.01
2020-01-01	2020-January	V2_132	Immunoturbidimetry	OL	BECKMAN (OLYMPUS)	BECKMAN (OLYMPUS) AU-Systems	mg/l	high		2	2	low		1	1
2020-01-01	2020-January	V2_3	Turbidimetry: Latex enhanced	OL	BECKMAN (OLYMPUS)	BECKMAN (OLYMPUS) AU-Systems	mg/dl	high		0.18	1.8	low		0.09	0.9
2020-01-01	2020-January	V2_4	Turbidimetry	OL	BECKMAN (OLYMPUS)	BECKMAN (OLYMPUS) AU-Systems	mg/l	high		1.7	1.7	low		0.62	0.62
2020-01-01	2020-January	V2_146	Immunoturbidimetry	OL	BECKMAN (OLYMPUS)	BECKMAN (OLYMPUS) AU-Systems	mg/dl	high		0.17	1.7	low		0.07	0.7
2020-01-01	2020-January	V2_5	Turbidimetry	OL	BECKMAN (OLYMPUS)	BECKMAN (OLYMPUS) AU-Systems	mg/l	high		1.72	1.72	low		0.88	0.88
2020-01-01	2020-January	V2_99	Kinetic Nephelometry	BE	BECKMAN COULTER	Beckman Immage-Systems	mg/dl	high		0.231	2.31	low		0.086	0.86
2020-01-01	2020-January	V2_6	Turbidimetry: Latex enhanced	OL	BECKMAN (OLYMPUS)	BECKMAN (OLYMPUS) AU-Systems	mg/l	high		2.23	2.23	low		1.05	1.05
2020-01-01	2020-January	V2_7	Turbidimetry	OL	BECKMAN (OLYMPUS)	BECKMAN (OLYMPUS) AU-Systems	mg/l	high		1.81	1.81	low		0.94	0.94
2020-01-01	2020-January	V2_8	Immunoturbidimetry	OL	BECKMAN (OLYMPUS)	BECKMAN (OLYMPUS) AU-Systems	mg/l	high		1.75	1.75	low		0.82	0.82
2020-01-01	2020-January	V2_134	Immunoturbidimetry	BE	BECKMAN COULTER	BECKMAN (OLYMPUS) AU-Systems	mg/l	high		1.42	1.42	low		0.91	0.91
2020-01-01	2020-January	V2_101	Nephelometry	BE	BECKMAN COULTER	Beckman Immage-Systems	mg/dl	high		0.198	1.98	low		0.091	0.91
2020-01-01	2020-January	V2_107	Turbidimetry: Latex enhanced	OL	BECKMAN (OLYMPUS)	BECKMAN (OLYMPUS) AU-Systems	mg/l	high		1.74	1.74	low		0.88	0.88
2020-01-01	2020-January	V2_10	Turbidimetry: Latex enhanced	OL	BECKMAN (OLYMPUS)	BECKMAN (OLYMPUS) AU-Systems	mg/l	high		1.76	1.76	low		0.922	0.92
2020-01-01	2020-January	V2_13	Turbidimetry	OL	BECKMAN (OLYMPUS)	BECKMAN (OLYMPUS) AU-Systems	mg/l	high		1.66	1.66	low		0.87	0.87
2020-01-01	2020-January	V2_14	Turbidimetry: Latex enhanced	OL	BECKMAN (OLYMPUS)	BECKMAN (OLYMPUS) AU-Systems	mg/l	high		1.79	1.79	low		0.93	0.93
2020-01-01	2020-January	V2_29	immunologic test (CLIA)	BW	SIEMENS (Dade Behring)	Siemens (DPC Biermann) Immulite	mg/l	high		2.01	2.01	low		0.97	0.97
2020-01-01	2020-January	V2_30	Nephelometry	BW	SIEMENS (Dade Behring)	Siemens (Dade-Behring) Nephelometer	mg/l	high		1.41	1.41	low		0.95	0.95
2020-01-01	2020-January	V2_31	Nephelometry	BW	SIEMENS (Dade Behring)	Siemens (Dade-Behring) Nephelometer	mg/dl	high		0.21	2.1	low		0.09	0.9
2020-01-01	2020-January	V2_15	Turbidimetry: Latex enhanced	BG	SIEMENS (Bayer Health)	Siemens (Bayer Healthcare) Advia	mg/l	high		1.9	1.9	low		0.9	0.9
2020-01-01	2020-January	V2_16	Turbidimetry: Latex enhanced	BG	SIEMENS (Bayer Health)	Siemens (Bayer Healthcare) Advia	mg/l	high		1.66	1.66	low		0.75	0.75
2020-01-01	2020-January	V2_32	Nephelometry	BW	SIEMENS (Dade Behring)	Siemens (Dade-Behring) Nephelometer	mg/dl	high		0.19	1.9	low		0.09	0.9
2020-01-01	2020-January	V2_34	Nephelometry	BW	SIEMENS (Dade Behring)	Siemens (Dade-Behring) BN Prospec	µg/ml	high		1.93	1.93	low		0.97	0.97
2020-01-01	2020-January	V2_37	Nephelometry	BW	SIEMENS (Dade Behring)	Siemens (Dade-Behring) Nephelometer	mg/l	high		2.02	2.02	low		0.86	0.86
2020-01-01	2020-January	V2_38	Nephelometry	BW	SIEMENS (Dade Behring)	Siemens (Dade-Behring) BN Prospec	mg/l	high		2.02	2.02	low		1.03	1.03
2020-01-01	2020-January	V2_125	Immunoturbidimetry	BG	SIEMENS (Bayer Health)	Siemens: Atellica CH	mg/dl	high		0.2	2	low		0.09	0.9
2020-01-01	2020-January	V2_18	Turbidimetry: Latex enhanced	BG	SIEMENS (Bayer Health)	Siemens (Bayer Healthcare) Advia	mg/dl	high		0.17	1.7	low		0.085	0.85
2020-01-01	2020-January	V2_39	Nephelometry	BW	SIEMENS (Dade Behring)	Siemens (Dade-Behring) Nephelometer	mg/dl	high		0.2	2	low		0.1	1
2020-01-01	2020-January	V2_40	Kinetic Nephelometry	BW	SIEMENS (Dade Behring)	Siemens (Dade-Behring) Atellica NEPH 630	mg/l	high		1.96	1.96	low		0.996	1
2020-01-01	2020-January	V2_42	Nephelometry	BW	SIEMENS (Dade Behring)	Siemens (Dade-Behring) BN Prospec	mg/dl	high		0.204	2.04	low		0.035	0.35
2020-01-01	2020-January	V2_43	Nephelometry	BW	SIEMENS (Dade Behring)	Siemens (Dade-Behring) Nephelometer	mg/l	high		2.12	2.12	low		1.04	1.04
2020-01-01	2020-January	V2_44	Nephelometry	BW	SIEMENS (Dade Behring)	Siemens (Dade-Behring) Nephelometer	mg/l	high		1.79	1.79	low		0.91	0.91
2020-01-01	2020-January	V2_22	Immunoturbidimetry	BG	SIEMENS (Bayer Health)	Siemens (Bayer Healthcare) Advia	mg/l	high		2.12	2.12	low		0.9	0.9
2020-01-01	2020-January	V2_23	Immunoturbidimetry	BG	SIEMENS (Bayer Health)	Siemens (Bayer Healthcare) Advia	mg/l	high		0.694	0.69	low		0.915	0.92
2020-01-01	2020-January	V2_46	immunologic test (LEIA)	DG	SIEMENS (DPC Biermann)	Siemens (DPC Biermann) Immulite	mg/l	high		2.44	2.44	low		1.16	1.16
2020-01-01	2020-January	V2_47	Nephelometry	BW	SIEMENS (Dade Behring)	Siemens (Dade-Behring) Nephelometer	mg/dl	high		0.2	2	low		0.1	1
2020-01-01	2020-January	V2_24	Immunoturbidimetry	BG	SIEMENS (Bayer Health)	Siemens (Bayer Healthcare) Advia	mg/l	high		1.4	1.4	low		0.45	0.45
2020-01-01	2020-January	V2_49	Kinetic Nephelometry, particel enhanced	SI	SIEMENS HEALTHINEERS	Siemens (Dade-Behring) BN Prospec	mg/l	high		1.93	1.93	low		0.962	0.96
2020-01-01	2020-January	V2_50	Nephelometry	DG	SIEMENS (DPC Biermann)	Siemens (DPC Biermann) Immulite 2000	mg/l	high		1.8	1.8	low		1.17	1.17
2020-01-01	2020-January	V2_52	Turbidimetry: no further information	BW	SIEMENS (Dade Behring)	Siemens (Dade-Behring) Dimension	mg/l	high		2.9	2.9	low		2	2
2020-01-01	2020-January	V2_53	Nephelometry	BW	SIEMENS (Dade Behring)	Siemens (Dade-Behring) Dimension Vista	mg/l	high		1.97	1.97	low		1.03	1.03
2020-01-01	2020-January	V2_25	Immunoturbidimetry	BG	SIEMENS (Bayer Health)	Siemens (Bayer Healthcare) Advia 1800	mg/l	high		1.72	1.72	low		0.796	0.8
2020-01-01	2020-January	V2_9	Turbidimetry: Latex enhanced	SI	SIEMENS HEALTHINEERS	Siemens: Atellica CH	mg/l	high		1.8	1.8	low		0.6	0.6
2020-01-01	2020-January	V2_54	Kinetic Nephelometry, particel enhanced	BW	SIEMENS (Dade Behring)	Siemens (Dade-Behring) Nephelometer	mg/l	high		1.98	1.98	low		0.999	1
2020-01-01	2020-January	V2_55	immunologic test (LEIA)	DG	SIEMENS (DPC Biermann)	Siemens (DPC Biermann) Immulite 2000	mg/l	high		2.17	2.17	low		1.13	1.13
2020-01-01	2020-January	V2_56	immunologic test (LEIA)	DG	SIEMENS (DPC Biermann)	Siemens (DPC Biermann) Immulite	mg/l	high		2.03	2.03	low		1.02	1.02
2020-01-01	2020-January	V2_152	Kinetic Nephelometry	BW	SIEMENS (Dade Behring)	Siemens (Dade-Behring) Nephelometer	mg/l	high		2.03	2.03	low		1.09	1.09
2020-01-01	2020-January	V2_108	immunologic test (LIA)	SI	SIEMENS HEALTHINEERS	Siemens: Atellica CH	mg/l	high		1.87	1.87	low		0.93	0.93
2020-01-01	2020-January	V2_57	immunologic test (CLIA)	DG	SIEMENS (DPC Biermann)	Siemens (DPC Biermann) Immulite 2000	mg/l	high		2.23	2.23	low		1.12	1.12
2020-01-01	2020-January	V2_58	Nephelometry	SI	SIEMENS HEALTHINEERS	Siemens (Dade-Behring) BN Prospec	mg/dl	high		0.189	1.89	low		0.102	1.02
2020-01-01	2020-January	V2_137	Nephelometry	BW	SIEMENS (Dade Behring)	Siemens (Dade-Behring) BN Prospec	mg/l	high		2	2	low		1.02	1.02
2020-01-01	2020-January	V2_59	Kinetic Nephelometry, particel enhanced	SI	SIEMENS HEALTHINEERS	Siemens (Dade-Behring) BN Prospec	mg/dl	high		0.208	2.08	low		0.093	0.93
2020-01-01	2020-January	V2_60	Turbidimetry: Latex enhanced	RO	ROCHE DIAGNOSTICS	Roche Cobas (6000) System (c501/502/e601)	mg/l	high		0.79	0.79	low		0.84	0.84
2020-01-01	2020-January	V2_64	Immunoturbidimetry	RO	ROCHE DIAGNOSTICS	Roche Cobas (8000) System (c701/702)	mg/l	high		1.64	1.64	low		0.81	0.81
2020-01-01	2020-January	V2_2	Immunoturbidimetry	RO	ROCHE DIAGNOSTICS	Roche Cobas (6000) System (c501/502/e601)	mg/dl	high		0.245	2.45	low		0.124	1.24
2020-01-01	2020-January	V2_65	Turbidimetry: Latex enhanced	RO	ROCHE DIAGNOSTICS	Roche Cobas (6000) System (c501/502/e601)	mg/l	high		1.93	1.93	low		0.79	0.79
2020-01-01	2020-January	V2_66	Turbidimetry: "Endpoint"-Meth. without predilution	RO	ROCHE DIAGNOSTICS	Roche Cobas (6000) System (c501/502/e601)	mg/l	high		1.06	1.06	low		0.98	0.98
2020-01-01	2020-January	V2_153		RO	ROCHE DIAGNOSTICS	Roche Cobas (8000) System (c701/702)	mg/l	high		1.75	1.75	low		0.3	0.3
2020-01-01	2020-January	V2_68	Turbidimetry: Latex enhanced	RO	ROCHE DIAGNOSTICS	Roche Cobas (8000) System (c701/702)	mg/l	high		1.56	1.56	low		0.84	0.84
2020-01-01	2020-January	V2_45	Immunoturbidimetry	RO	ROCHE DIAGNOSTICS	Roche Cobas (6000) System (c501/502/e601)	mg/l	high		2.1	2.1	low		1	1
2020-01-01	2020-January	V2_70	immunologic test (ECLIA)	RO	ROCHE DIAGNOSTICS	Roche Cobas (8000) System (c701/702)	mg/dl	high		0.2	2	low		0.11	1.1
2020-01-01	2020-January	V2_71	Immunoturbidimetry	RO	ROCHE DIAGNOSTICS	Roche Cobas (6000) System (c501/502/e601)	mg/dl	high		0	0	low		0.1	1
2020-01-01	2020-January	V2_73	Turbidimetry: Latex enhanced	RO	ROCHE DIAGNOSTICS	Roche Cobas (6000) System (c501/502/e601)	mg/l	high		1.87	1.87	low		0.98	0.98
2020-01-01	2020-January	V2_75	Immunoturbidimetry	RO	ROCHE DIAGNOSTICS	Roche Cobas (8000) System (c701/702)	mg/l	high		0.49	0.49	low		0.99	0.99
2020-01-01	2020-January	V2_76	Turbidimetry: "Endpoint"-Meth. without predilution	RO	ROCHE DIAGNOSTICS	Roche Cobas (8000) System (c701/702)	mg/l	high		1.9	1.9	low		0.96	0.96
2020-01-01	2020-January	V2_77	Turbidimetry: Latex enhanced	RO	ROCHE DIAGNOSTICS	Roche Cobas (6000) System (c501/502/e601)	mg/l	high		1	1	low		1	1
2020-01-01	2020-January	V2_78	Turbidimetry: Latex enhanced	RO	ROCHE DIAGNOSTICS	Roche Cobas (8000) System (c701/702)	mg/l	high		1.71	1.71	low		0.88	0.88
2020-01-01	2020-January	V2_138	immunologic method	RO	ROCHE DIAGNOSTICS	Roche Cobas (8000) System (c701/702)	mg/dl	high		0.16	1.6	low		0.09	0.9
2020-01-01	2020-January	V2_79	Immunoturbidimetry	RO	ROCHE DIAGNOSTICS	Roche Cobas (6000) System (c501/502/e601)	mg/l	high		2	2	low		1.1	1.1
2020-01-01	2020-January	V2_80	immunologic test (KIMS)	RO	ROCHE DIAGNOSTICS	Roche Cobas (8000) System (c701/702)	mg/l	high		1.78	1.78	low		0.9	0.9
2020-01-01	2020-January	V2_81	Turbidimetry: Latex enhanced	RO	ROCHE DIAGNOSTICS	Roche Cobas (8000) System (c701/702)	mg/l	high		2.1	2.1	low		0.84	0.84
2020-01-01	2020-January	V2_82	Immunoturbidimetry	RO	ROCHE DIAGNOSTICS	Roche Cobas (6000) System (c501/502/e601)	mg/l	high		2.32	2.32	low		1.06	1.06
2020-01-01	2020-January	V2_118	Turbidimetry: Latex enhanced	RO	ROCHE DIAGNOSTICS	Roche Cobas (8000) System (c701/702)	mg/l	high		1.18	1.18	low		2.29	2.29
2020-01-01	2020-January	V2_84	Turbidimetry: Latex enhanced	RO	ROCHE DIAGNOSTICS	Roche Cobas (6000) System (c501/502/e601)	mg/l	high		1.7	1.7	low		0.9	0.9
2020-01-01	2020-January	V2_85	Turbidimetry: Latex enhanced	RO	ROCHE DIAGNOSTICS	Roche Cobas (8000) System (c701/702)	mg/l	high		1.75	1.75	low		0.86	0.86
2020-01-01	2020-January	V2_144	Immunoturbidimetry	RO	ROCHE DIAGNOSTICS	Roche Cobas (6000) System (c501/502/e601)	mg/l	high		2.45	2.45	low		1.21	1.21
2020-01-01	2020-January	V2_86	Turbidimetry	RO	ROCHE DIAGNOSTICS	Roche Cobas (8000) System (c701/702)	mg/l	high		1.7	1.7	low		0.9	0.9
2020-01-01	2020-January	V2_89	Immunoturbidimetry	RO	ROCHE DIAGNOSTICS	Roche Cobas (8000) System (c701/702)	mg/dl	high		0.218	2.18	low		0.082	0.82
2020-01-01	2020-January	V2_90	Immunoturbidimetry	RO	ROCHE DIAGNOSTICS	Roche Cobas (8000) System (c701/702)	mg/l	high		1.64	1.64	low		0.9	0.9
2020-01-01	2020-January	V2_12	Immunoturbidimetry	RO	ROCHE DIAGNOSTICS	Roche Cobas (8000) System (c701/702)	mg/dl	high		0.18	1.8	low		0.09	0.9
2020-01-01	2020-January	V2_27	Turbidimetry: Latex enhanced	RO	ROCHE DIAGNOSTICS	Roche Cobas (6000) System (c501/502/e601)	mg/l	high		1.89	1.89	low		0.64	0.64
2020-01-01	2020-January	V2_149	Immunoturbidimetry	RO	ROCHE DIAGNOSTICS	Roche Cobas (6000) System (c501/502/e601)	mg/l	high		2.18	2.18	low		1.07	1.07
2020-01-01	2020-January	V2_92	Immunoturbidimetry	RO	ROCHE DIAGNOSTICS	Roche Cobas (8000) System (c701/702)	mg/dl	high		0.19	1.9	low		0.09	0.9
2020-01-01	2020-January	V2_130	Turbidimetry: Latex enhanced	RO	ROCHE DIAGNOSTICS	Roche Integra-Systems	mg/l	high		2.04	2.04	low		1.07	1.07
2020-01-01	2020-January	V2_93	Turbidimetry: Latex enhanced	RO	ROCHE DIAGNOSTICS	Roche Cobas 4000 System	mg/l	high		2.22	2.22	low		0.99	0.99
2020-01-01	2020-January	V2_94	Turbidimetry	RO	ROCHE DIAGNOSTICS	Roche Integra-Systems	mg/l	high		1.98	1.98	low		0.9	0.9
2020-01-01	2020-January	V2_154	Immunoturbidimetry	RO	ROCHE DIAGNOSTICS	Roche Cobas (6000) System (c501/502/e601)	mg/l	high		1.94	1.94	low		1.06	1.06
2020-01-01	2020-January	V2_131	Turbidimetry: Latex enhanced	RO	ROCHE DIAGNOSTICS	Roche Integra-Systems	mg/l	high		2.03	2.03	low		1.1	1.1
2020-01-01	2020-January	V2_155	Turbidimetry: Latex enhanced	RO	ROCHE DIAGNOSTICS	Roche Cobas (6000) System (c501/502/e601)	mg/l	high		2.09	2.09	low		1.06	1.06
2020-01-01	2020-January	V2_97	Turbidimetry: "Endpoint"-Meth. without predilution	AB	ABBOTT	Abbott Architect	mg/l	high		1.5	1.5	low		0.7	0.7
2020-01-01	2020-January	V2_98	Immunoturbidimetry	AB	ABBOTT	Abbott Architect	mg/l	high		1.4	1.4	low		0.9	0.9
2020-01-01	2020-January	V2_100	Turbidimetry: no further information	AB	ABBOTT	Abbott Architect	mg/l	high		2.3	2.3	low		1.2	1.2
2020-01-01	2020-January	V2_83	Turbidimetry: "Endpoint"-Meth. without predilution	BE	BECKMAN COULTER	Beckman Synchron CX-Systems	mg/l	high		1.8	1.8	low		0.9	0.9
2020-01-01	2020-January	V2_102	Turbidimetry: "Endpoint"-Meth. without predilution	AB	ABBOTT	Abbott Architect	mg/l	high		1.8	1.8	low		0.91	0.91
2020-01-01	2020-January	V2_156	Immunoturbidimetry	AB	ABBOTT	Abbott Architect	mg/l	high		1.75	1.75	low		0.87	0.87
2020-05-01	2020-May	V2_157	Immunoturbidimetry	AB	ABBOTT	Abbott Architect	mg/l	high		1.74	1.74	low		0.88	0.88
2020-05-01	2020-May	V2_97	Turbidimetry: "Endpoint"-Meth. without predilution	AB	ABBOTT	Abbott Architect	mg/l	high		0.9	0.9	low		0.8	0.8
2020-05-01	2020-May	V2_98	Immunoturbidimetry	AB	ABBOTT	Abbott Architect	mg/l	high		1.8	1.8	low		0.9	0.9
2020-05-01	2020-May	V2_139	Turbidimetry: Latex enhanced	AB	ABBOTT	Abbott Architect	mg/l	high		0.91	0.91	low		1.68	1.68
2020-05-01	2020-May	V2_122	Turbidimetry: Latex enhanced	AB	ABBOTT	Abbott Architect	mg/l	high		0.94	0.94	low		0.21	0.21
2020-05-01	2020-May	V2_0	Immunoturbidimetry	OL	BECKMAN (OLYMPUS)	BECKMAN (OLYMPUS) AU-Systems	mg/l	high		1.76	1.76	low		0.88	0.88
2020-05-01	2020-May	V2_1	Turbidimetry: "Endpoint"-Meth. without predilution	OL	BECKMAN (OLYMPUS)	BECKMAN (OLYMPUS) AU-Systems	mg/l	high		1.76	1.76	low		0.92	0.92
2020-05-01	2020-May	V2_140	Immunoturbidimetry	BE	BECKMAN COULTER	BECKMAN (OLYMPUS) AU-Systems	mg/l	high		1.83	1.83	low		0.91	0.91
2020-05-01	2020-May	V2_151	Turbidimetry: Latex enhanced	OL	BECKMAN (OLYMPUS)	BECKMAN (OLYMPUS) AU-Systems	mg/l	high		7.85	7.85	low		19.1	19.1
2020-05-01	2020-May	V2_132	Immunoturbidimetry	OL	BECKMAN (OLYMPUS)	BECKMAN (OLYMPUS) AU-Systems	mg/l	high		1.8	1.8	low		0.87	0.87
2020-05-01	2020-May	V2_104	Immunoturbidimetry	OL	BECKMAN (OLYMPUS)	BECKMAN (OLYMPUS) AU-Systems	mg/dl	high		0.19	1.9	low		0.1	1
2020-05-01	2020-May	V2_3	Turbidimetry: Latex enhanced	OL	BECKMAN (OLYMPUS)	BECKMAN (OLYMPUS) AU-Systems	mg/dl	high		0.169	1.69	low		0.085	0.85
2020-05-01	2020-May	V2_4	Turbidimetry	OL	BECKMAN (OLYMPUS)	BECKMAN (OLYMPUS) AU-Systems	mg/l	high		1.8	1.8	low		0.92	0.92
2020-05-01	2020-May	V2_105	Turbidimetry: "Fixed-time"-Method	OL	BECKMAN (OLYMPUS)	BECKMAN (OLYMPUS) AU-Systems	mg/l	high		1.9	1.9	low		0.9	0.9
2020-05-01	2020-May	V2_5	Turbidimetry	OL	BECKMAN (OLYMPUS)	BECKMAN (OLYMPUS) AU-Systems	mg/l	high		1.76	1.76	low		0.33	0.33
2020-05-01	2020-May	V2_6	Turbidimetry: Latex enhanced	OL	BECKMAN (OLYMPUS)	BECKMAN (OLYMPUS) AU-Systems	mg/l	high		0.51	0.51	low		1.01	1.01
2020-05-01	2020-May	V2_106	Turbidimetry: Latex enhanced	OL	BECKMAN (OLYMPUS)	BECKMAN (OLYMPUS) AU-Systems	mg/l	high		1.83	1.83	low		0.9	0.9
2020-05-01	2020-May	V2_8	Immunoturbidimetry	OL	BECKMAN (OLYMPUS)	BECKMAN (OLYMPUS) AU-Systems	mg/l	high		1.84	1.84	low		0.9	0.9
2020-05-01	2020-May	V2_133	Nephelometry	BE	BECKMAN COULTER	Beckman Immage-Systems	mg/l	high		3.1	3.1	low		1.8	1.8
2020-05-01	2020-May	V2_101	Nephelometry	BE	BECKMAN COULTER	Beckman Immage-Systems	mg/dl	high		0.208	2.08	low		0.093	0.93
2020-05-01	2020-May	V2_107	Turbidimetry: Latex enhanced	OL	BECKMAN (OLYMPUS)	BECKMAN (OLYMPUS) AU-Systems	mg/l	high		1.76	1.76	low		0.31	0.31
2020-05-01	2020-May	V2_10	Turbidimetry: Latex enhanced	OL	BECKMAN (OLYMPUS)	BECKMAN (OLYMPUS) AU-Systems	mg/l	high		1.06	1.06	low		0.61	0.61
2020-05-01	2020-May	V2_123	Turbidimetry: Latex enhanced	BE	BECKMAN COULTER	BECKMAN (OLYMPUS) AU-Systems	mg/l	high		1.83	1.83	low		0.965	0.97
2020-05-01	2020-May	V2_13	Turbidimetry	OL	BECKMAN (OLYMPUS)	BECKMAN (OLYMPUS) AU-Systems	mg/l	high		1.65	1.65	low		0.86	0.86
2020-05-01	2020-May	V2_109	Turbidimetry	OL	BECKMAN (OLYMPUS)	BECKMAN (OLYMPUS) AU-Systems	mg/dl	high		0.18	1.8	low		0.091	0.91
2020-05-01	2020-May	V2_158	Turbidimetry: Latex enhanced	BE	BECKMAN COULTER	BECKMAN (OLYMPUS) AU-Systems	mg/dl	high		0.18	1.8	low		0.09	0.9
2020-05-01	2020-May	V2_29	immunologic test (CLIA)	BW	SIEMENS (Dade Behring)	Siemens (DPC Biermann) Immulite	mg/l	high		1.95	1.95	low		0.825	0.83
2020-05-01	2020-May	V2_30	Nephelometry	BW	SIEMENS (Dade Behring)	Siemens (Dade-Behring) Nephelometer	mg/l	high		1.89	1.89	low		0.37	0.37
2020-05-01	2020-May	V2_31	Nephelometry	BW	SIEMENS (Dade Behring)	Siemens (Dade-Behring) Nephelometer	mg/dl	high		0.19	1.9	low		0.1	1
2020-05-01	2020-May	V2_15	Turbidimetry: Latex enhanced	BG	SIEMENS (Bayer Health)	Siemens (Bayer Healthcare) Advia	mg/l	high		1.7	1.7	low		0.8	0.8
2020-05-01	2020-May	V2_32	Nephelometry	BW	SIEMENS (Dade Behring)	Siemens (Dade-Behring) Nephelometer	mg/dl	high		0.19	1.9	low		0.1	1
2020-05-01	2020-May	V2_34	Nephelometry	BW	SIEMENS (Dade Behring)	Siemens (Dade-Behring) BN Prospec	µg/ml	high		1.04	1.04	low		0.92	0.92
2020-05-01	2020-May	V2_37	Nephelometry	BW	SIEMENS (Dade Behring)	Siemens (Dade-Behring) Nephelometer	mg/l	high		1.97	1.97	low		0.89	0.89
2020-05-01	2020-May	V2_38	Nephelometry	BW	SIEMENS (Dade Behring)	Siemens (Dade-Behring) BN Prospec	mg/l	high		1.95	1.95	low		0.983	0.98
2020-05-01	2020-May	V2_18	Turbidimetry: Latex enhanced	BG	SIEMENS (Bayer Health)	Siemens (Bayer Healthcare) Advia	mg/dl	high		0.194	1.94	low		0.081	0.81
2020-05-01	2020-May	V2_40	Kinetic Nephelometry	BW	SIEMENS (Dade Behring)	Siemens (Dade-Behring) Atellica NEPH 630	mg/l	high		1.95	1.95	low		0.97	0.97
2020-05-01	2020-May	V2_42	Nephelometry	BW	SIEMENS (Dade Behring)	Siemens (Dade-Behring) BN Prospec	mg/dl	high		0.203	2.03	low		0.105	1.05
2020-05-01	2020-May	V2_44	Nephelometry	BW	SIEMENS (Dade Behring)	Siemens (Dade-Behring) Nephelometer	mg/l	high		2.07	2.07	low		1.03	1.03
2020-05-01	2020-May	V2_22	Immunoturbidimetry	BG	SIEMENS (Bayer Health)	Siemens (Bayer Healthcare) Advia	mg/l	high		0.78	0.78	low		1.93	1.93
2020-05-01	2020-May	V2_23	Immunoturbidimetry	BG	SIEMENS (Bayer Health)	Siemens (Bayer Healthcare) Advia	mg/l	high		1.76	1.76	low		0.874	0.87
2020-05-01	2020-May	V2_46	immunologic test (LEIA)	DG	SIEMENS (DPC Biermann)	Siemens (DPC Biermann) Immulite	mg/l	high		2	2	low		1	1
2020-05-01	2020-May	V2_47	Nephelometry	BW	SIEMENS (Dade Behring)	Siemens (Dade-Behring) Nephelometer	mg/dl	high		0.19	1.9	low		0.1	1
2020-05-01	2020-May	V2_127	Turbidimetry: Latex enhanced	SI	SIEMENS HEALTHINEERS	Siemens: Atellica CH	mg/dl	high		0.165	1.65	low		0.077	0.77
2020-05-01	2020-May	V2_112	immunologic test (LEIA)	DG	SIEMENS (DPC Biermann)	Siemens (DPC Biermann) Immulite 2000	mg/l	high		2.27	2.27	low		1.12	1.12
2020-05-01	2020-May	V2_49	Kinetic Nephelometry, particel enhanced	SI	SIEMENS HEALTHINEERS	Siemens (Dade-Behring) BN Prospec	mg/l	high		1.96	1.96	low		1.03	1.03
2020-05-01	2020-May	V2_50	Nephelometry	DG	SIEMENS (DPC Biermann)	Siemens (DPC Biermann) Immulite 2000	mg/l	high		2.79	2.79	low		1.12	1.12
2020-05-01	2020-May	V2_52	Turbidimetry: no further information	BW	SIEMENS (Dade Behring)	Siemens (Dade-Behring) Dimension	mg/l	high		2	2	low		1.1	1.1
2020-05-01	2020-May	V2_53	Nephelometry	BW	SIEMENS (Dade Behring)	Siemens (Dade-Behring) Dimension Vista	mg/l	high		2.15	2.15	low		1.03	1.03
2020-05-01	2020-May	V2_9	Turbidimetry: Latex enhanced	SI	SIEMENS HEALTHINEERS	Siemens: Atellica CH	mg/l	high		1.68	1.68	low		0.8	0.8
2020-05-01	2020-May	V2_55	immunologic test (LEIA)	DG	SIEMENS (DPC Biermann)	Siemens (DPC Biermann) Immulite 2000	mg/l	high		2.18	2.18	low		1.19	1.19
2020-05-01	2020-May	V2_56	immunologic test (LEIA)	DG	SIEMENS (DPC Biermann)	Siemens (DPC Biermann) Immulite	mg/l	high		2.37	2.37	low		1	1
2020-05-01	2020-May	V2_152	Kinetic Nephelometry	BW	SIEMENS (Dade Behring)	Siemens (Dade-Behring) Nephelometer	mg/l	high		1.87	1.87	low		0.93	0.93
2020-05-01	2020-May	V2_113	immunologic test (CLIA)	DG	SIEMENS (DPC Biermann)	Siemens (DPC Biermann) Immulite 2000	mg/l	high		1.92	1.92	low		1.15	1.15
2020-05-01	2020-May	V2_57	immunologic test (CLIA)	DG	SIEMENS (DPC Biermann)	Siemens (DPC Biermann) Immulite 2000	mg/l	high		0.85	0.85	low		1.1	1.1
2020-05-01	2020-May	V2_58	Nephelometry	SI	SIEMENS HEALTHINEERS	Siemens (Dade-Behring) BN Prospec	mg/dl	high		0.17	1.7	low		0.08	0.8
2020-05-01	2020-May	V2_59	Kinetic Nephelometry, particel enhanced	SI	SIEMENS HEALTHINEERS	Siemens (Dade-Behring) BN Prospec	mg/dl	high		0.204	2.04	low		0.111	1.11
2020-05-01	2020-May	V2_129		SI	SIEMENS HEALTHINEERS	Siemens: Atellica CH	mg/dl	high		0.158	1.58	low		0.074	0.74
2020-05-01	2020-May	V2_159	Turbidimetry: Latex enhanced	SI	SIEMENS HEALTHINEERS	Siemens (Bayer Healthcare) Advia 1800	mg/l	high		1.77	1.77	low		0.82	0.82
2020-05-01	2020-May	V2_33	Immunoturbidimetry	RO	ROCHE DIAGNOSTICS	Roche Cobas (6000) System (c501/502/e601)	mg/l	high		2.21	2.21	low		1.13	1.13
2020-05-01	2020-May	V2_62	immunologic test (ECLIA)	RO	ROCHE DIAGNOSTICS	Roche Cobas (8000) System (c701/702)	mg/l	high		2.08	2.08	low		0.72	0.72
2020-05-01	2020-May	V2_64	Immunoturbidimetry	RO	ROCHE DIAGNOSTICS	Roche Cobas (8000) System (c701/702)	mg/l	high		1.83	1.83	low		0.81	0.81
2020-05-01	2020-May	V2_2	Immunoturbidimetry	RO	ROCHE DIAGNOSTICS	Roche Cobas (6000) System (c501/502/e601)	mg/dl	high		0.236	2.36	low		0.108	1.08
2020-05-01	2020-May	V2_65	Turbidimetry: Latex enhanced	RO	ROCHE DIAGNOSTICS	Roche Cobas (6000) System (c501/502/e601)	mg/l	high		2.04	2.04	low		1	1
2020-05-01	2020-May	V2_66	Turbidimetry: "Endpoint"-Meth. without predilution	RO	ROCHE DIAGNOSTICS	Roche Cobas (6000) System (c501/502/e601)	mg/l	high		1.95	1.95	low		0.86	0.86
2020-05-01	2020-May	V2_19	Turbidimetry: no further information	RO	ROCHE DIAGNOSTICS	Roche Cobas (8000) System (c701/702)	mg/l	high		1.51	1.51	low		0.81	0.81
2020-05-01	2020-May	V2_67	Turbidimetry: Latex enhanced	RO	ROCHE DIAGNOSTICS	Roche Cobas (6000) System (c501/502/e601)	mg/l	high		2.45	2.45	low		1.92	1.92
2020-05-01	2020-May	V2_114	Immunoturbidimetry	RO	ROCHE DIAGNOSTICS	Roche Cobas (6000) System (c501/502/e601)	mg/l	high		1.83	1.83	low		0.91	0.91
2020-05-01	2020-May	V2_115	Turbidimetry: Latex enhanced	RO	ROCHE DIAGNOSTICS	Roche Cobas (6000) System (c501/502/e601)	mg/l	high		1.97	1.97	low		0.91	0.91
2020-05-01	2020-May	V2_142	immunologic method	RO	ROCHE DIAGNOSTICS	Roche Cobas (6000) System (c501/502/e601)	mg/l	high		2.06	2.06	low		1.06	1.06
2020-05-01	2020-May	V2_70	immunologic test (ECLIA)	RO	ROCHE DIAGNOSTICS	Roche Cobas (8000) System (c701/702)	mg/dl	high		0.21	2.1	low		0.04	0.4
2020-05-01	2020-May	V2_71	Immunoturbidimetry	RO	ROCHE DIAGNOSTICS	Roche Cobas (6000) System (c501/502/e601)	mg/dl	high		0.17	1.7	low		0.09	0.9
2020-05-01	2020-May	V2_116	Turbidimetry	RO	ROCHE DIAGNOSTICS	Roche Cobas (6000) System (c501/502/e601)	mg/l	high		0.68	0.68	low		1.14	1.14
2020-05-01	2020-May	V2_73	Turbidimetry: Latex enhanced	RO	ROCHE DIAGNOSTICS	Roche Cobas (6000) System (c501/502/e601)	mg/l	high		1.91	1.91	low		0.9	0.9
2020-05-01	2020-May	V2_143	Turbidimetry: Latex enhanced	RO	ROCHE DIAGNOSTICS	Roche Cobas (6000) System (c501/502/e601)	mg/l	high		2.3	2.3	low		1.51	1.51
2020-05-01	2020-May	V2_75	Immunoturbidimetry	RO	ROCHE DIAGNOSTICS	Roche Cobas (8000) System (c701/702)	mg/l	high		1.68	1.68	low		0.77	0.77
2020-05-01	2020-May	V2_76	Turbidimetry: "Endpoint"-Meth. without predilution	RO	ROCHE DIAGNOSTICS	Roche Cobas (8000) System (c701/702)	mg/l	high		1.83	1.83	low		0.85	0.85
2020-05-01	2020-May	V2_77	Turbidimetry: Latex enhanced	RO	ROCHE DIAGNOSTICS	Roche Cobas (6000) System (c501/502/e601)	mg/l	high		2.3	2.3	low		0.85	0.85
2020-05-01	2020-May	V2_78	Turbidimetry: Latex enhanced	RO	ROCHE DIAGNOSTICS	Roche Cobas (8000) System (c701/702)	mg/l	high		1.69	1.69	low		0.81	0.81
2020-05-01	2020-May	V2_79	Immunoturbidimetry	RO	ROCHE DIAGNOSTICS	Roche Cobas (6000) System (c501/502/e601)	mg/l	high		2.1	2.1	low		1.3	1.3
2020-05-01	2020-May	V2_80	immunologic test (KIMS)	RO	ROCHE DIAGNOSTICS	Roche Cobas (8000) System (c701/702)	mg/l	high		1.55	1.55	low		1.08	1.08
2020-05-01	2020-May	V2_117	Immunoturbidimetry	RO	ROCHE DIAGNOSTICS	Roche Cobas (8000) System (e801)	µg/ml	high		1.6	1.6	low		0.7	0.7
2020-05-01	2020-May	V2_118	Turbidimetry: Latex enhanced	RO	ROCHE DIAGNOSTICS	Roche Cobas (8000) System (c701/702)	mg/l	high		2.05	2.05	low		1	1
2020-05-01	2020-May	V2_148	Turbidimetry: Latex enhanced	RO	ROCHE DIAGNOSTICS	Roche Cobas (8000) System (c701/702)	mg/l	high		1.73	1.73	low		0.9	0.9
2020-05-01	2020-May	V2_85	Turbidimetry: Latex enhanced	RO	ROCHE DIAGNOSTICS	Roche Cobas (8000) System (c701/702)	mg/l	high		1.64	1.64	low		0.63	0.63
2020-05-01	2020-May	V2_144	Immunoturbidimetry	RO	ROCHE DIAGNOSTICS	Roche Cobas (6000) System (c501/502/e601)	mg/l	high		2.1	2.1	low		0.67	0.67
2020-05-01	2020-May	V2_86	Turbidimetry	RO	ROCHE DIAGNOSTICS	Roche Cobas (8000) System (c701/702)	mg/l	high		1.8	1.8	low		0.87	0.87
2020-05-01	2020-May	V2_89	Immunoturbidimetry	RO	ROCHE DIAGNOSTICS	Roche Cobas (8000) System (c701/702)	mg/dl	high		0.21	2.1	low		0.105	1.05
2020-05-01	2020-May	V2_12	Immunoturbidimetry	RO	ROCHE DIAGNOSTICS	Roche Cobas (8000) System (c701/702)	mg/dl	high		0.21	2.1	low		0.09	0.9
2020-05-01	2020-May	V2_27	Turbidimetry: Latex enhanced	RO	ROCHE DIAGNOSTICS	Roche Cobas (6000) System (c501/502/e601)	mg/l	high		2.08	2.08	low		1.12	1.12
2020-05-01	2020-May	V2_149	Immunoturbidimetry	RO	ROCHE DIAGNOSTICS	Roche Cobas (6000) System (c501/502/e601)	mg/l	high		2.11	2.11	low		1.05	1.05
2020-05-01	2020-May	V2_92	Immunoturbidimetry	RO	ROCHE DIAGNOSTICS	Roche Cobas (8000) System (c701/702)	mg/dl	high		0.15	1.5	low		0.07	0.7
2020-05-01	2020-May	V2_130	Turbidimetry: Latex enhanced	RO	ROCHE DIAGNOSTICS	Roche Integra-Systems	mg/l	high		2.06	2.06	low		1.04	1.04
2020-05-01	2020-May	V2_93	Turbidimetry: Latex enhanced	RO	ROCHE DIAGNOSTICS	Roche Cobas 4000 System	mg/l	high		2.18	2.18	low		0.953	0.95
2020-05-01	2020-May	V2_94	Turbidimetry	RO	ROCHE DIAGNOSTICS	Roche Integra-Systems	mg/l	high		2.03	2.03	low		0.9	0.9
2020-05-01	2020-May	V2_154	Immunoturbidimetry	RO	ROCHE DIAGNOSTICS	Roche Cobas (6000) System (c501/502/e601)	mg/l	high		2.2	2.2	low		1.03	1.03
2020-05-01	2020-May	V2_145	Immunoturbidimetry	RO	ROCHE DIAGNOSTICS	Roche Cobas (6000) System (c501/502/e601)	mg/l	high		1.83	1.83	low		1.02	1.02
2020-05-01	2020-May	V2_131	Turbidimetry: Latex enhanced	RO	ROCHE DIAGNOSTICS	Roche Integra-Systems	mg/l	high		2.1	2.1	low		1.02	1.02
2020-05-01	2020-May	V2_155	Turbidimetry: Latex enhanced	RO	ROCHE DIAGNOSTICS	Roche Cobas (6000) System (c501/502/e601)	mg/l	high		2.08	2.08	low		1.07	1.07
2020-05-01	2020-May	V2_160	Immunoturbidimetry	RO	ROCHE DIAGNOSTICS	Roche Modular-Systems	mg/l	high		1.65	1.65	low		0.82	0.82
2020-10-01	2020-October	V2_161	Immunoturbidimetry	AB	ABBOTT	Abbott Architect	mg/l	high		3.03	3.03	low		1.41	1.41
2020-10-01	2020-October	V2_97	Turbidimetry: "Endpoint"-Meth. without predilution	AB	ABBOTT	Abbott Architect	mg/l	high		2.9	2.9	low		1.3	1.3
2020-10-01	2020-October	V2_98	Immunoturbidimetry	AB	ABBOTT	Abbott Architect	mg/l	high		3	3	low		1.4	1.4
2020-10-01	2020-October	V2_4	Turbidimetry	AB	ABBOTT	Abbott: other devices	mg/l	high		2.82	2.82	low		1.26	1.26
2020-10-01	2020-October	V2_139	Turbidimetry: Latex enhanced	AB	ABBOTT	Abbott Architect	mg/l	high		2.86	2.86	low		1.28	1.28
2020-10-01	2020-October	V2_162	Immunoturbidimetry	AB	ABBOTT	Abbott: other devices	mg/l	high		2.86	2.86	low		1.36	1.36
2020-10-01	2020-October	V2_0	Immunoturbidimetry	OL	BECKMAN (OLYMPUS)	BECKMAN (OLYMPUS) AU-Systems	mg/l	high		3.05	3.05	low		1.42	1.42
2020-10-01	2020-October	V2_1	Turbidimetry: "Endpoint"-Meth. without predilution	OL	BECKMAN (OLYMPUS)	BECKMAN (OLYMPUS) AU-Systems	mg/l	high		2.85	2.85	low		1.36	1.36
2020-10-01	2020-October	V2_151	Turbidimetry: Latex enhanced	OL	BECKMAN (OLYMPUS)	BECKMAN (OLYMPUS) AU-Systems	mg/l	high		2.91	2.91	low		1.34	1.34
2020-10-01	2020-October	V2_132	Immunoturbidimetry	OL	BECKMAN (OLYMPUS)	BECKMAN (OLYMPUS) AU-Systems	mg/l	high		2.7	2.7	low		1.2	1.2
2020-10-01	2020-October	V2_104	Immunoturbidimetry	OL	BECKMAN (OLYMPUS)	BECKMAN (OLYMPUS) AU-Systems	mg/dl	high		0.28	2.8	low		0.14	1.4
2020-10-01	2020-October	V2_3	Turbidimetry: Latex enhanced	OL	BECKMAN (OLYMPUS)	BECKMAN (OLYMPUS) AU-Systems	mg/dl	high		0.3	3	low		0.14	1.4
2020-10-01	2020-October	V2_105	Turbidimetry: "Fixed-time"-Method	OL	BECKMAN (OLYMPUS)	BECKMAN (OLYMPUS) AU-Systems	mg/l	high		3.1	3.1	low		1.5	1.5
2020-10-01	2020-October	V2_146	Immunoturbidimetry	OL	BECKMAN (OLYMPUS)	BECKMAN (OLYMPUS) AU-Systems	mg/dl	high		0.29	2.9	low		0.16	1.6
2020-10-01	2020-October	V2_5	Turbidimetry	OL	BECKMAN (OLYMPUS)	BECKMAN (OLYMPUS) AU-Systems	mg/l	high		2.86	2.86	low		1.35	1.35
2020-10-01	2020-October	V2_147	Immunoturbidimetry	OL	BECKMAN (OLYMPUS)	BECKMAN (OLYMPUS) AU-Systems	mg/l	high		2.97	2.97	low		1.31	1.31
2020-10-01	2020-October	V2_6	Turbidimetry: Latex enhanced	OL	BECKMAN (OLYMPUS)	BECKMAN (OLYMPUS) AU-Systems	mg/l	high		3.48	3.48	low		1.7	1.7
2020-10-01	2020-October	V2_106	Turbidimetry: Latex enhanced	OL	BECKMAN (OLYMPUS)	BECKMAN (OLYMPUS) AU-Systems	mg/l	high		2.86	2.86	low		1.29	1.29
2020-10-01	2020-October	V2_8	Immunoturbidimetry	OL	BECKMAN (OLYMPUS)	BECKMAN (OLYMPUS) AU-Systems	mg/l	high		2.92	2.92	low		1.38	1.38
2020-10-01	2020-October	V2_134	Immunoturbidimetry	BE	BECKMAN COULTER	BECKMAN (OLYMPUS) AU-Systems	mg/l	high		2.94	2.94	low		1.35	1.35
2020-10-01	2020-October	V2_101	Nephelometry	BE	BECKMAN COULTER	Beckman Immage-Systems	mg/dl	high		0.324	3.24	low		0.126	1.26
2020-10-01	2020-October	V2_107	Turbidimetry: Latex enhanced	OL	BECKMAN (OLYMPUS)	BECKMAN (OLYMPUS) AU-Systems	mg/l	high		2.87	2.87	low		1.34	1.34
2020-10-01	2020-October	V2_10	Turbidimetry: Latex enhanced	OL	BECKMAN (OLYMPUS)	BECKMAN (OLYMPUS) AU-Systems	mg/l	high		2.9	2.9	low		1.3	1.3
2020-10-01	2020-October	V2_123	Turbidimetry: Latex enhanced	BE	BECKMAN COULTER	BECKMAN (OLYMPUS) AU-Systems	mg/l	high		2.84	2.84	low		1.34	1.34
2020-10-01	2020-October	V2_13	Turbidimetry	OL	BECKMAN (OLYMPUS)	BECKMAN (OLYMPUS) AU-Systems	mg/l	high		2.84	2.84	low		1.31	1.31
2020-10-01	2020-October	V2_163	Immunoturbidimetry	BE	BECKMAN COULTER	BECKMAN (OLYMPUS) AU-Systems	mg/l	high		2.57	2.57	low		1.32	1.32
2020-10-01	2020-October	V2_29	immunologic test (CLIA)	BW	SIEMENS (Dade Behring)	Siemens (DPC Biermann) Immulite	mg/l	high		2.97	2.97	low		1.5	1.5
2020-10-01	2020-October	V2_30	Nephelometry	BW	SIEMENS (Dade Behring)	Siemens (Dade-Behring) Nephelometer	mg/l	high		2.3	2.3	low		1.1	1.1
2020-10-01	2020-October	V2_31	Nephelometry	BW	SIEMENS (Dade Behring)	Siemens (Dade-Behring) Nephelometer	mg/dl	high		0.28	2.8	low		0.11	1.1
2020-10-01	2020-October	V2_15	Turbidimetry: Latex enhanced	BG	SIEMENS (Bayer Health)	Siemens (Bayer Healthcare) Advia	mg/l	high		3.2	3.2	low		1.5	1.5
2020-10-01	2020-October	V2_16	Turbidimetry: Latex enhanced	BG	SIEMENS (Bayer Health)	Siemens (Bayer Healthcare) Advia	mg/l	high		2.69	2.69	low		1.15	1.15
2020-10-01	2020-October	V2_32	Nephelometry	BW	SIEMENS (Dade Behring)	Siemens (Dade-Behring) Nephelometer	mg/dl	high		0.28	2.8	low		0.12	1.2
2020-10-01	2020-October	V2_34	Nephelometry	BW	SIEMENS (Dade Behring)	Siemens (Dade-Behring) BN Prospec	µg/ml	high		2.59	2.59	low		1.14	1.14
2020-10-01	2020-October	V2_37	Nephelometry	BW	SIEMENS (Dade Behring)	Siemens (Dade-Behring) Nephelometer	mg/l	high		2.6	2.6	low		1.1	1.1
2020-10-01	2020-October	V2_38	Nephelometry	BW	SIEMENS (Dade Behring)	Siemens (Dade-Behring) BN Prospec	mg/l	high		2.59	2.59	low		1.15	1.15
2020-10-01	2020-October	V2_125	Immunoturbidimetry	BG	SIEMENS (Bayer Health)	Siemens: Atellica CH	mg/dl	high		0.27	2.7	low		0.12	1.2
2020-10-01	2020-October	V2_18	Turbidimetry: Latex enhanced	BG	SIEMENS (Bayer Health)	Siemens (Bayer Healthcare) Advia	mg/dl	high		0.247	2.47	low		0.105	1.05
2020-10-01	2020-October	V2_39	Nephelometry	BW	SIEMENS (Dade Behring)	Siemens (Dade-Behring) Nephelometer	mg/dl	high		0.27	2.7	low		0.11	1.1
2020-10-01	2020-October	V2_40	Kinetic Nephelometry	BW	SIEMENS (Dade Behring)	Siemens (Dade-Behring) Atellica NEPH 630	mg/l	high		2.62	2.62	low		1.15	1.15
2020-10-01	2020-October	V2_42	Nephelometry	BW	SIEMENS (Dade Behring)	Siemens (Dade-Behring) BN Prospec	mg/dl	high		0.069	0.69	low		0.123	1.23
2020-10-01	2020-October	V2_23	Immunoturbidimetry	BG	SIEMENS (Bayer Health)	Siemens (Bayer Healthcare) Advia	mg/l	high		2.6	2.6	low		1.12	1.12
2020-10-01	2020-October	V2_46	immunologic test (LEIA)	DG	SIEMENS (DPC Biermann)	Siemens (DPC Biermann) Immulite	mg/l	high		3.7	3.7	low		1.54	1.54
2020-10-01	2020-October	V2_47	Nephelometry	BW	SIEMENS (Dade Behring)	Siemens (Dade-Behring) Nephelometer	mg/dl	high		0.28	2.8	low		0.12	1.2
2020-10-01	2020-October	V2_127	Turbidimetry: Latex enhanced	SI	SIEMENS HEALTHINEERS	Siemens: Atellica CH	mg/dl	high		0.259	2.59	low		0.108	1.08
2020-10-01	2020-October	V2_112	immunologic test (LEIA)	DG	SIEMENS (DPC Biermann)	Siemens (DPC Biermann) Immulite 2000	mg/l	high		3.47	3.47	low		1.27	1.27
2020-10-01	2020-October	V2_164	immunologic test (CLIA)	SI	SIEMENS HEALTHINEERS	Siemens (DPC Biermann) Immulite 2000	mg/l	high		3.51	3.51	low		1.49	1.49
2020-10-01	2020-October	V2_24	Immunoturbidimetry	BG	SIEMENS (Bayer Health)	Siemens (Bayer Healthcare) Advia	mg/l	high		2.84	2.84	low		0.84	0.84
2020-10-01	2020-October	V2_49	Kinetic Nephelometry, particel enhanced	SI	SIEMENS HEALTHINEERS	Siemens (Dade-Behring) BN Prospec	mg/l	high		2.8	2.8	low		1.26	1.26
2020-10-01	2020-October	V2_52	Turbidimetry: no further information	BW	SIEMENS (Dade Behring)	Siemens (Dade-Behring) Dimension	mg/l	high		2.9	2.9	low		2	2
2020-10-01	2020-October	V2_53	Nephelometry	BW	SIEMENS (Dade Behring)	Siemens (Dade-Behring) Dimension Vista	mg/l	high		2.7	2.7	low		1.14	1.14
2020-10-01	2020-October	V2_9	Turbidimetry: Latex enhanced	SI	SIEMENS HEALTHINEERS	Siemens: Atellica CH	mg/l	high		3.1	3.1	low		1.3	1.3
2020-10-01	2020-October	V2_54	Kinetic Nephelometry, particel enhanced	BW	SIEMENS (Dade Behring)	Siemens (Dade-Behring) Nephelometer	mg/l	high		2.61	2.61	low		1.12	1.12
2020-10-01	2020-October	V2_56	immunologic test (LEIA)	DG	SIEMENS (DPC Biermann)	Siemens (DPC Biermann) Immulite	mg/l	high		3.69	3.69	low		1.46	1.46
2020-10-01	2020-October	V2_128	Kinetic Nephelometry, particel enhanced	BW	SIEMENS (Dade Behring)	Siemens (Dade-Behring) Nephelometer	mg/l	high		2.67	2.67	low		1.14	1.14
2020-10-01	2020-October	V2_165	Nephelometry	SI	SIEMENS HEALTHINEERS	Siemens: Atellica NEPH 630	mg/l	high		2.66	2.66	low		1.13	1.13
2020-10-01	2020-October	V2_152	Kinetic Nephelometry	BW	SIEMENS (Dade Behring)	Siemens (Dade-Behring) Nephelometer	mg/l	high		2.84	2.84	low		1.14	1.14
2020-10-01	2020-October	V2_113	immunologic test (CLIA)	DG	SIEMENS (DPC Biermann)	Siemens (DPC Biermann) Immulite 2000	mg/l	high		2.7	2.7	low		1.2	1.2
2020-10-01	2020-October	V2_57	immunologic test (CLIA)	DG	SIEMENS (DPC Biermann)	Siemens (DPC Biermann) Immulite 2000	mg/l	high		3.49	3.49	low		1.39	1.39
2020-10-01	2020-October	V2_166	Kinetic Nephelometry, particel enhanced	SI	SIEMENS HEALTHINEERS	Siemens (Dade-Behring) BN Prospec	mg/dl	high		0.26	2.6	low		0.12	1.2
2020-10-01	2020-October	V2_59	Kinetic Nephelometry, particel enhanced	SI	SIEMENS HEALTHINEERS	Siemens (Dade-Behring) BN Prospec	mg/dl	high		0.267	2.67	low		0.121	1.21
2020-10-01	2020-October	V2_129	Turbidimetry: Latex enhanced	SI	SIEMENS HEALTHINEERS	Siemens: Atellica CH	mg/dl	high		0.259	2.59	low		0.106	1.06
2020-10-01	2020-October	V2_62	immunologic test (ECLIA)	RO	ROCHE DIAGNOSTICS	Roche Cobas (8000) System (c701/702)	mg/l	high		2.44	2.44	low		0.95	0.95
2020-10-01	2020-October	V2_2	Immunoturbidimetry	RO	ROCHE DIAGNOSTICS	Roche Cobas (6000) System (c501/502/e601)	mg/dl	high		0.293	2.93	low		0.133	1.33
2020-10-01	2020-October	V2_66	Turbidimetry: "Endpoint"-Meth. without predilution	RO	ROCHE DIAGNOSTICS	Roche Cobas (6000) System (c501/502/e601)	mg/l	high		3.21	3.21	low		1.6	1.6
2020-10-01	2020-October	V2_126	Immunoturbidimetry	RO	ROCHE DIAGNOSTICS	Roche Cobas (6000) System (c501/502/e601)	mg/dl	high		0.284	2.84	low		0.129	1.29
2020-10-01	2020-October	V2_19	Turbidimetry: no further information	RO	ROCHE DIAGNOSTICS	Roche Cobas (8000) System (c701/702)	mg/l	high		3.33	3.33	low		1.56	1.56
2020-10-01	2020-October	V2_67	Turbidimetry: Latex enhanced	RO	ROCHE DIAGNOSTICS	Roche Cobas (6000) System (c501/502/e601)	mg/l	high		2.91	2.91	low		1.39	1.39
2020-10-01	2020-October	V2_114	Immunoturbidimetry	RO	ROCHE DIAGNOSTICS	Roche Cobas (6000) System (c501/502/e601)	mg/l	high		2.55	2.55	low		1.21	1.21
2020-10-01	2020-October	V2_115	Turbidimetry: Latex enhanced	RO	ROCHE DIAGNOSTICS	Roche Cobas (6000) System (c501/502/e601)	mg/l	high		2.61	2.61	low		1.14	1.14
2020-10-01	2020-October	V2_142	immunologic method	RO	ROCHE DIAGNOSTICS	Roche Cobas (6000) System (c501/502/e601)	mg/l	high		2.66	2.66	low		1.21	1.21
2020-10-01	2020-October	V2_71	Immunoturbidimetry	RO	ROCHE DIAGNOSTICS	Roche Cobas (6000) System (c501/502/e601)	mg/dl	high		0.27	2.7	low		0.12	1.2
2020-10-01	2020-October	V2_116	Turbidimetry	RO	ROCHE DIAGNOSTICS	Roche Cobas (6000) System (c501/502/e601)	mg/l	high		2.71	2.71	low		1.2	1.2
2020-10-01	2020-October	V2_73	Turbidimetry: Latex enhanced	RO	ROCHE DIAGNOSTICS	Roche Cobas (6000) System (c501/502/e601)	mg/l	high		3.1	3.1	low		1.31	1.31
2020-10-01	2020-October	V2_74	Turbidimetry: Latex enhanced	RO	ROCHE DIAGNOSTICS	Roche Cobas (8000) System (c701/702)	mg/l	high		2.84	2.84	low		1.26	1.26
2020-10-01	2020-October	V2_75	Immunoturbidimetry	RO	ROCHE DIAGNOSTICS	Roche Cobas (8000) System (c701/702)	mg/l	high		2.71	2.71	low		1.13	1.13
2020-10-01	2020-October	V2_76	Turbidimetry: "Endpoint"-Meth. without predilution	RO	ROCHE DIAGNOSTICS	Roche Cobas (8000) System (c701/702)	mg/l	high		2.71	2.71	low		1.1	1.1
2020-10-01	2020-October	V2_77	Turbidimetry: Latex enhanced	RO	ROCHE DIAGNOSTICS	Roche Cobas (6000) System (c501/502/e601)	mg/l	high		2.9	2.9	low		1.3	1.3
2020-10-01	2020-October	V2_78	Turbidimetry: Latex enhanced	RO	ROCHE DIAGNOSTICS	Roche Cobas (8000) System (c701/702)	mg/l	high		2.87	2.87	low		1.2	1.2
2020-10-01	2020-October	V2_79	Immunoturbidimetry	RO	ROCHE DIAGNOSTICS	Roche Cobas (6000) System (c501/502/e601)	mg/l	high		3	3	low		1.3	1.3
2020-10-01	2020-October	V2_117	Immunoturbidimetry	RO	ROCHE DIAGNOSTICS	Roche Cobas (8000) System (e801)	µg/ml	high		0.5	0.5	low		1.2	1.2
2020-10-01	2020-October	V2_82	Immunoturbidimetry	RO	ROCHE DIAGNOSTICS	Roche Cobas (6000) System (c501/502/e601)	mg/l	high		2.88	2.88	low		1.47	1.47
2020-10-01	2020-October	V2_118	Turbidimetry: Latex enhanced	RO	ROCHE DIAGNOSTICS	Roche Cobas (8000) System (c701/702)	mg/l	high		2.71	2.71	low		1.29	1.29
2020-10-01	2020-October	V2_148	Turbidimetry: Latex enhanced	RO	ROCHE DIAGNOSTICS	Roche Cobas (8000) System (c701/702)	mg/l	high		2.55	2.55	low		1.13	1.13
2020-10-01	2020-October	V2_84	Turbidimetry: Latex enhanced	RO	ROCHE DIAGNOSTICS	Roche Cobas (6000) System (c501/502/e601)	mg/l	high		2.7	2.7	low		1.2	1.2
2020-10-01	2020-October	V2_85	Turbidimetry: Latex enhanced	RO	ROCHE DIAGNOSTICS	Roche Cobas (8000) System (c701/702)	mg/l	high		2.65	2.65	low		1.15	1.15
2020-10-01	2020-October	V2_167	immunologic test (CLIA)	RO	ROCHE DIAGNOSTICS	Roche Cobas (8000) System (e801)	mg/l	high		2.93	2.93	low		1.38	1.38
2020-10-01	2020-October	V2_144	Immunoturbidimetry	RO	ROCHE DIAGNOSTICS	Roche Cobas (6000) System (c501/502/e601)	mg/l	high		2.87	2.87	low		1.27	1.27
2020-10-01	2020-October	V2_86	Turbidimetry	RO	ROCHE DIAGNOSTICS	Roche Cobas (8000) System (c701/702)	mg/l	high		3.32	3.32	low		1.53	1.53
2020-10-01	2020-October	V2_89	Immunoturbidimetry	RO	ROCHE DIAGNOSTICS	Roche Cobas (8000) System (c701/702)	mg/dl	high		0.283	2.83	low		0.139	1.39
2020-10-01	2020-October	V2_90	Immunoturbidimetry	RO	ROCHE DIAGNOSTICS	Roche Cobas (8000) System (c701/702)	mg/l	high		2.35	2.35	low		0.88	0.88
2020-10-01	2020-October	V2_12	Immunoturbidimetry	RO	ROCHE DIAGNOSTICS	Roche Cobas (8000) System (c701/702)	mg/dl	high		0.25	2.5	low		0.11	1.1
2020-10-01	2020-October	V2_27	Turbidimetry: Latex enhanced	RO	ROCHE DIAGNOSTICS	Roche Cobas (6000) System (c501/502/e601)	mg/l	high		2.75	2.75	low		1.27	1.27
2020-10-01	2020-October	V2_92	Immunoturbidimetry	RO	ROCHE DIAGNOSTICS	Roche Cobas (8000) System (c701/702)	mg/dl	high		0.26	2.6	low		0.1	1
2020-10-01	2020-October	V2_130	Turbidimetry: Latex enhanced	RO	ROCHE DIAGNOSTICS	Roche Integra-Systems	mg/l	high		2.79	2.79	low		1.18	1.18
2020-10-01	2020-October	V2_93	Turbidimetry: Latex enhanced	RO	ROCHE DIAGNOSTICS	Roche Cobas 4000 System	mg/l	high		27.1	27.1	low		12.5	12.5
2020-10-01	2020-October	V2_131	Turbidimetry: Latex enhanced	RO	ROCHE DIAGNOSTICS	Roche Integra-Systems	mg/l	high		2.71	2.71	low		1.19	1.19
2020-10-01	2020-October	V2_155	Turbidimetry: Latex enhanced	RO	ROCHE DIAGNOSTICS	Roche Cobas (6000) System (c501/502/e601)	mg/l	high		2.73	2.73	low		1.32	1.32
2020-10-01	2020-October	V2_160	Immunoturbidimetry	RO	ROCHE DIAGNOSTICS	Roche Modular-Systems	mg/l	high		3.15	3.15	low		1.52	1.52
2021-01-01	2021-January	V2_168	Immunoturbidimetry	AB	ABBOTT	Abbott: other devices	mg/dl	high		0.21	2.1	low		0.13	1.3
2021-01-01	2021-January	V2_97	Turbidimetry: "Endpoint"-Meth. without predilution	AB	ABBOTT	Abbott Architect	mg/l	high		2.1	2.1	low		1.2	1.2
2021-01-01	2021-January	V2_4	Turbidimetry	AB	ABBOTT	Abbott: other devices	mg/l	high		1.87	1.87	low		1.11	1.11
2021-01-01	2021-January	V2_100	Turbidimetry: no further information	AB	ABBOTT	Abbott Architect	mg/l	high		2.1	2.1	low		1.2	1.2
2021-01-01	2021-January	V2_134	Immunoturbidimetry	AB	ABBOTT	Abbott: other devices	mg/l	high		1.95	1.95	low		1.11	1.11
2021-01-01	2021-January	V2_169	Immunoturbidimetry	AB	ABBOTT	Abbott: other devices	mg/l	high		2.14	2.14	low		1.18	1.18
2021-01-01	2021-January	V2_0	Immunoturbidimetry	OL	BECKMAN (OLYMPUS)	BECKMAN (OLYMPUS) AU-Systems	mg/l	high		2.06	2.06	low		1.23	1.23
2021-01-01	2021-January	V2_1	Turbidimetry: "Endpoint"-Meth. without predilution	OL	BECKMAN (OLYMPUS)	BECKMAN (OLYMPUS) AU-Systems	mg/l	high		2.07	2.07	low		1.19	1.19
2021-01-01	2021-January	V2_151	Turbidimetry: Latex enhanced	OL	BECKMAN (OLYMPUS)	BECKMAN (OLYMPUS) AU-Systems	mg/l	high		2.14	2.14	low		1.28	1.28
2021-01-01	2021-January	V2_96	immunologic test (NIPIA), kinetisch	BE	BECKMAN COULTER	Beckman Immage-Systems	mg/l	high		1.57	1.57	low		0.87	0.87
2021-01-01	2021-January	V2_132	Immunoturbidimetry	OL	BECKMAN (OLYMPUS)	BECKMAN (OLYMPUS) AU-Systems	mg/l	high		2.2	2.2	low		1.1	1.1
2021-01-01	2021-January	V2_3	Turbidimetry: Latex enhanced	OL	BECKMAN (OLYMPUS)	BECKMAN (OLYMPUS) AU-Systems	mg/dl	high		0.196	1.96	low		0.12	1.2
2021-01-01	2021-January	V2_146	Immunoturbidimetry	OL	BECKMAN (OLYMPUS)	BECKMAN (OLYMPUS) AU-Systems	mg/dl	high		0.21	2.1	low		0.13	1.3
2021-01-01	2021-January	V2_5	Turbidimetry	OL	BECKMAN (OLYMPUS)	BECKMAN (OLYMPUS) AU-Systems	mg/l	high		2.03	2.03	low		1.22	1.22
2021-01-01	2021-January	V2_170	Turbidimetry	BE	BECKMAN COULTER	BECKMAN (OLYMPUS) AU-Systems	mg/l	high	<	0.08	0.08	low		1.26	1.26
2021-01-01	2021-January	V2_6	Turbidimetry: Latex enhanced	OL	BECKMAN (OLYMPUS)	BECKMAN (OLYMPUS) AU-Systems	mg/l	high		2.5	2.5	low		1.44	1.44
2021-01-01	2021-January	V2_8	Immunoturbidimetry	OL	BECKMAN (OLYMPUS)	BECKMAN (OLYMPUS) AU-Systems	mg/l	high		2.06	2.06	low		1.22	1.22
2021-01-01	2021-January	V2_83	Turbidimetry: "Endpoint"-Meth. without predilution	OL	BECKMAN (OLYMPUS)	BECKMAN (OLYMPUS) AU-Systems	mg/l	high		2.02	2.02	low		1.06	1.06
2021-01-01	2021-January	V2_101	Nephelometry	BE	BECKMAN COULTER	Beckman Immage-Systems	mg/dl	high		0.268	2.68	low		0.139	1.39
2021-01-01	2021-January	V2_10	Turbidimetry: Latex enhanced	OL	BECKMAN (OLYMPUS)	BECKMAN (OLYMPUS) AU-Systems	mg/l	high		2.1	2.1	low		1.2	1.2
2021-01-01	2021-January	V2_13	Turbidimetry	OL	BECKMAN (OLYMPUS)	BECKMAN (OLYMPUS) AU-Systems	mg/l	high		1.98	1.98	low		1.18	1.18
2021-01-01	2021-January	V2_14	Turbidimetry: Latex enhanced	OL	BECKMAN (OLYMPUS)	BECKMAN (OLYMPUS) AU-Systems	mg/l	high		2.07	2.07	low		1.15	1.15
2021-01-01	2021-January	V2_171	Turbidimetry: "Fixed-time"-Method	BE	BECKMAN COULTER	BECKMAN (OLYMPUS) AU-Systems	mg/l	high		2.03	2.03	low		1.22	1.22
2021-01-01	2021-January	V2_158	Turbidimetry: Latex enhanced	BE	BECKMAN COULTER	BECKMAN (OLYMPUS) AU-Systems	mg/dl	high		0.21	2.1	low		0.13	1.3
2021-01-01	2021-January	V2_172	Turbidimetry	BE	BECKMAN COULTER	BECKMAN (OLYMPUS) AU-Systems	mg/l	high		2.02	2.02	low		1.12	1.12
2021-01-01	2021-January	V2_29	immunologic test (CLIA)	BW	SIEMENS (Dade Behring)	Siemens (DPC Biermann) Immulite	mg/l	high		2.36	2.36	low		1.45	1.45
2021-01-01	2021-January	V2_30	Nephelometry	BW	SIEMENS (Dade Behring)	Siemens (Dade-Behring) Nephelometer	mg/l	high		1.67	1.67	low		0.95	0.95
2021-01-01	2021-January	V2_31	Nephelometry	BW	SIEMENS (Dade Behring)	Siemens (Dade-Behring) Nephelometer	mg/dl	high		0.19	1.9	low		0.1	1
2021-01-01	2021-January	V2_15	Turbidimetry: Latex enhanced	BG	SIEMENS (Bayer Health)	Siemens (Bayer Healthcare) Advia	mg/l	high		2.1	2.1	low		1.2	1.2
2021-01-01	2021-January	V2_16	Turbidimetry: Latex enhanced	BG	SIEMENS (Bayer Health)	Siemens (Bayer Healthcare) Advia	mg/l	high		1.79	1.79	low		1	1
2021-01-01	2021-January	V2_32	Nephelometry	BW	SIEMENS (Dade Behring)	Siemens (Dade-Behring) Nephelometer	mg/dl	high		0.18	1.8	low		0.1	1
2021-01-01	2021-January	V2_34	Nephelometry	BW	SIEMENS (Dade Behring)	Siemens (Dade-Behring) BN Prospec	µg/ml	high		1.98	1.98	low		1.16	1.16
2021-01-01	2021-January	V2_37	Nephelometry	BW	SIEMENS (Dade Behring)	Siemens (Dade-Behring) Nephelometer	mg/l	high		1.73	1.73	low		0.9	0.9
2021-01-01	2021-January	V2_38	Nephelometry	BW	SIEMENS (Dade Behring)	Siemens (Dade-Behring) BN Prospec	mg/l	high		1.87	1.87	low		1.06	1.06
2021-01-01	2021-January	V2_125	Immunoturbidimetry	BG	SIEMENS (Bayer Health)	Siemens: Atellica CH	mg/dl	high		0.19	1.9	low		0.11	1.1
2021-01-01	2021-January	V2_18	Turbidimetry: Latex enhanced	BG	SIEMENS (Bayer Health)	Siemens (Bayer Healthcare) Advia	mg/dl	high		0.211	2.11	low		0.121	1.21
2021-01-01	2021-January	V2_39	Nephelometry	BW	SIEMENS (Dade Behring)	Siemens (Dade-Behring) Nephelometer	mg/dl	high		0.17	1.7	low		0.1	1
2021-01-01	2021-January	V2_40	Kinetic Nephelometry	BW	SIEMENS (Dade Behring)	Siemens (Dade-Behring) Atellica NEPH 630	mg/l	high		1.95	1.95	low		1.1	1.1
2021-01-01	2021-January	V2_42	Nephelometry	BW	SIEMENS (Dade Behring)	Siemens (Dade-Behring) BN Prospec	mg/dl	high		0.191	1.91	low		0.111	1.11
2021-01-01	2021-January	V2_43	Nephelometry	BW	SIEMENS (Dade Behring)	Siemens (Dade-Behring) Nephelometer	mg/l	high		1.78	1.78	low		1.03	1.03
2021-01-01	2021-January	V2_20	Turbidimetry: Latex enhanced	SI	SIEMENS HEALTHINEERS	Siemens: Atellica CH	mg/dl	high		0.203	2.03	low		0.112	1.12
2021-01-01	2021-January	V2_44	Nephelometry	BW	SIEMENS (Dade Behring)	Siemens (Dade-Behring) Nephelometer	mg/l	high		1.81	1.81	low		0.97	0.97
2021-01-01	2021-January	V2_22	Immunoturbidimetry	BG	SIEMENS (Bayer Health)	Siemens (Bayer Healthcare) Advia	mg/l	high		2.11	2.11	low		1.16	1.16
2021-01-01	2021-January	V2_23	Immunoturbidimetry	BG	SIEMENS (Bayer Health)	Siemens (Bayer Healthcare) Advia	mg/l	high		2.04	2.04	low		1.19	1.19
2021-01-01	2021-January	V2_46	immunologic test (LEIA)	DG	SIEMENS (DPC Biermann)	Siemens (DPC Biermann) Immulite	mg/l	high		2.2	2.2	low		1.3	1.3
2021-01-01	2021-January	V2_47	Nephelometry	BW	SIEMENS (Dade Behring)	Siemens (Dade-Behring) Nephelometer	mg/dl	high		0.17	1.7	low		0.1	1
2021-01-01	2021-January	V2_24	Immunoturbidimetry	BG	SIEMENS (Bayer Health)	Siemens (Bayer Healthcare) Advia	mg/l	high		1.78	1.78	low		0.84	0.84
2021-01-01	2021-January	V2_49	Kinetic Nephelometry, particel enhanced	SI	SIEMENS HEALTHINEERS	Siemens (Dade-Behring) BN Prospec	mg/l	high		1.89	1.89	low		1.09	1.09
2021-01-01	2021-January	V2_50	Nephelometry	DG	SIEMENS (DPC Biermann)	Siemens (DPC Biermann) Immulite 2000	mg/l	high		2.81	2.81	low		1.49	1.49
2021-01-01	2021-January	V2_52	Turbidimetry: no further information	BW	SIEMENS (Dade Behring)	Siemens (Dade-Behring) Dimension	mg/l	high		2	2	low
2021-01-01	2021-January	V2_53	Nephelometry	BW	SIEMENS (Dade Behring)	Siemens (Dade-Behring) Dimension Vista	mg/l	high		1.97	1.97	low		1.02	1.02
2021-01-01	2021-January	V2_25	Immunoturbidimetry	BG	SIEMENS (Bayer Health)	Siemens (Bayer Healthcare) Advia 1800	mg/l	high		2.12	2.12	low		1.23	1.23
2021-01-01	2021-January	V2_9	Turbidimetry: Latex enhanced	SI	SIEMENS HEALTHINEERS	Siemens: Atellica CH	mg/l	high		2.18	2.18	low		1.26	1.26
2021-01-01	2021-January	V2_54	Kinetic Nephelometry, particel enhanced	BW	SIEMENS (Dade Behring)	Siemens (Dade-Behring) Nephelometer	mg/l	high		1.73	1.73	low		1.1	1.1
2021-01-01	2021-January	V2_55	immunologic test (LEIA)	DG	SIEMENS (DPC Biermann)	Siemens (DPC Biermann) Immulite 2000	mg/l	high		2.28	2.28	low		1.58	1.58
2021-01-01	2021-January	V2_56	immunologic test (LEIA)	DG	SIEMENS (DPC Biermann)	Siemens (DPC Biermann) Immulite	mg/l	high		2.62	2.62	low		1.47	1.47
2021-01-01	2021-January	V2_152	Kinetic Nephelometry	BW	SIEMENS (Dade Behring)	Siemens (Dade-Behring) Nephelometer	mg/l	high		1.79	1.79	low		1.06	1.06
2021-01-01	2021-January	V2_108	immunologic test (LIA)	SI	SIEMENS HEALTHINEERS	Siemens: Atellica CH	mg/l	high		2.03	2.03	low		1.22	1.22
2021-01-01	2021-January	V2_57	immunologic test (CLIA)	DG	SIEMENS (DPC Biermann)	Siemens (DPC Biermann) Immulite 2000	mg/l	high		2.18	2.18	low		1.08	1.08
2021-01-01	2021-January	V2_137	Nephelometry	BW	SIEMENS (Dade Behring)	Siemens (Dade-Behring) BN Prospec	mg/l	high		1.95	1.95	low		1.12	1.12
2021-01-01	2021-January	V2_59	Kinetic Nephelometry, particel enhanced	SI	SIEMENS HEALTHINEERS	Siemens (Dade-Behring) BN Prospec	mg/dl	high		0.194	1.94	low		0.113	1.13
2021-01-01	2021-January	V2_60	Turbidimetry: Latex enhanced	RO	ROCHE DIAGNOSTICS	Roche Cobas (6000) System (c501/502/e601)	mg/l	high		1.89	1.89	low		1.12	1.12
2021-01-01	2021-January	V2_173	Turbidimetry	RO	ROCHE DIAGNOSTICS	Roche Cobas (8000) System (c701/702)	mg/l	high		1.92	1.92	low		1.02	1.02
2021-01-01	2021-January	V2_64	Immunoturbidimetry	RO	ROCHE DIAGNOSTICS	Roche Cobas (8000) System (c701/702)	mg/l	high		1.82	1.82	low		1.02	1.02
2021-01-01	2021-January	V2_2	Immunoturbidimetry	RO	ROCHE DIAGNOSTICS	Roche Cobas (6000) System (c501/502/e601)	mg/dl	high		0.19	1.9	low		0.103	1.03
2021-01-01	2021-January	V2_65	Turbidimetry: Latex enhanced	RO	ROCHE DIAGNOSTICS	Roche Cobas (6000) System (c501/502/e601)	mg/l	high		1.82	1.82	low		1	1
2021-01-01	2021-January	V2_66	Turbidimetry: "Endpoint"-Meth. without predilution	RO	ROCHE DIAGNOSTICS	Roche Cobas (6000) System (c501/502/e601)	mg/l	high		1.98	1.98	low		1.11	1.11
2021-01-01	2021-January	V2_153	Immunoturbidimetry	RO	ROCHE DIAGNOSTICS	Roche Cobas (8000) System (c701/702)	mg/l	high		1.87	1.87	low		1.1	1.1
2021-01-01	2021-January	V2_19	Turbidimetry: no further information	RO	ROCHE DIAGNOSTICS	Roche Cobas (8000) System (c701/702)	mg/l	high		2.11	2.11	low		1.23	1.23
2021-01-01	2021-January	V2_45	Immunoturbidimetry	RO	ROCHE DIAGNOSTICS	Roche Cobas (6000) System (c501/502/e601)	mg/l	high		2	2	low		1.1	1.1
2021-01-01	2021-January	V2_70	immunologic test (ECLIA)	RO	ROCHE DIAGNOSTICS	Roche Cobas (8000) System (c701/702)	mg/dl	high		0.197	1.97	low		0.108	1.08
2021-01-01	2021-January	V2_71	Immunoturbidimetry	RO	ROCHE DIAGNOSTICS	Roche Cobas (6000) System (c501/502/e601)	mg/dl	high		0.18	1.8	low		0.11	1.1
2021-01-01	2021-January	V2_73	Turbidimetry: Latex enhanced	RO	ROCHE DIAGNOSTICS	Roche Cobas (6000) System (c501/502/e601)	mg/l	high		2	2	low		1.09	1.09
2021-01-01	2021-January	V2_74	Turbidimetry: Latex enhanced	RO	ROCHE DIAGNOSTICS	Roche Cobas (8000) System (c701/702)	mg/l	high		1.96	1.96	low		1.07	1.07
2021-01-01	2021-January	V2_75	Immunoturbidimetry	RO	ROCHE DIAGNOSTICS	Roche Cobas (8000) System (c701/702)	mg/l	high		1.9	1.9	low		1.1	1.1
2021-01-01	2021-January	V2_76	Turbidimetry: "Endpoint"-Meth. without predilution	RO	ROCHE DIAGNOSTICS	Roche Cobas (8000) System (c701/702)	mg/l	high		2.12	2.12	low		1.03	1.03
2021-01-01	2021-January	V2_77	Turbidimetry: Latex enhanced	RO	ROCHE DIAGNOSTICS	Roche Cobas (6000) System (c501/502/e601)	mg/l	high		1.9	1.9	low		1.1	1.1
2021-01-01	2021-January	V2_78	Turbidimetry: Latex enhanced	RO	ROCHE DIAGNOSTICS	Roche Cobas (8000) System (c701/702)	mg/l	high		1.96	1.96	low		1.24	1.24
2021-01-01	2021-January	V2_138	immunologic method	RO	ROCHE DIAGNOSTICS	Roche Cobas (8000) System (c701/702)	mg/dl	high		0.2	2	low		0.12	1.2
2021-01-01	2021-January	V2_79	Immunoturbidimetry	RO	ROCHE DIAGNOSTICS	Roche Cobas (6000) System (c501/502/e601)	mg/l	high		2.1	2.1	low		1.2	1.2
2021-01-01	2021-January	V2_80	immunologic test (KIMS)	RO	ROCHE DIAGNOSTICS	Roche Cobas (8000) System (c701/702)	mg/l	high		2	2	low		1.3	1.3
2021-01-01	2021-January	V2_81	Turbidimetry: Latex enhanced	RO	ROCHE DIAGNOSTICS	Roche Cobas (8000) System (c701/702)	mg/l	high		1.88	1.88	low		1	1
2021-01-01	2021-January	V2_118	Turbidimetry: Latex enhanced	RO	ROCHE DIAGNOSTICS	Roche Cobas (8000) System (c701/702)	mg/l	high		1.89	1.89	low		1.11	1.11
2021-01-01	2021-January	V2_84	Turbidimetry: Latex enhanced	RO	ROCHE DIAGNOSTICS	Roche Cobas (6000) System (c501/502/e601)	mg/l	high		1.9	1.9	low		1.2	1.2
2021-01-01	2021-January	V2_85	Turbidimetry: Latex enhanced	RO	ROCHE DIAGNOSTICS	Roche Cobas (8000) System (c701/702)	mg/l	high		1.97	1.97	low		1.07	1.07
2021-01-01	2021-January	V2_144	Immunoturbidimetry	RO	ROCHE DIAGNOSTICS	Roche Cobas (6000) System (c501/502/e601)	mg/l	high		2.23	2.23	low		1.31	1.31
2021-01-01	2021-January	V2_86	Turbidimetry	RO	ROCHE DIAGNOSTICS	Roche Cobas (8000) System (c701/702)	mg/l	high		1.93	1.93	low		1.04	1.04
2021-01-01	2021-January	V2_174	Immunoturbidimetry	RO	ROCHE DIAGNOSTICS	Roche Cobas (6000) System (c501/502/e601)	mg/l	high		2.4	2.4	low		1.5	1.5
2021-01-01	2021-January	V2_89	Immunoturbidimetry	RO	ROCHE DIAGNOSTICS	Roche Cobas (8000) System (c701/702)	mg/dl	high		0.197	1.97	low		0.114	1.14
2021-01-01	2021-January	V2_90	Immunoturbidimetry	RO	ROCHE DIAGNOSTICS	Roche Cobas (8000) System (c701/702)	mg/l	high		1.93	1.93	low		1.11	1.11
2021-01-01	2021-January	V2_12	Immunoturbidimetry	RO	ROCHE DIAGNOSTICS	Roche Cobas (8000) System (c701/702)	mg/dl	high		0.18	1.8	low		0.1	1
2021-01-01	2021-January	V2_27	Turbidimetry: Latex enhanced	RO	ROCHE DIAGNOSTICS	Roche Cobas (6000) System (c501/502/e601)	mg/l	high		1.25	1.25	low		1.96	1.96
2021-01-01	2021-January	V2_149	Immunoturbidimetry	RO	ROCHE DIAGNOSTICS	Roche Cobas (6000) System (c501/502/e601)	mg/l	high		1.96	1.96	low		1.17	1.17
2021-01-01	2021-January	V2_92	Immunoturbidimetry	RO	ROCHE DIAGNOSTICS	Roche Cobas (8000) System (c701/702)	mg/dl	high		0.19	1.9	low		0.1	1
2021-01-01	2021-January	V2_130	Turbidimetry: Latex enhanced	RO	ROCHE DIAGNOSTICS	Roche Integra-Systems	mg/l	high		2.05	2.05	low		1.23	1.23
2021-01-01	2021-January	V2_93	Turbidimetry: Latex enhanced	RO	ROCHE DIAGNOSTICS	Roche Cobas 4000 System	mg/l	high		2.02	2.02	low		1.15	1.15
2021-01-01	2021-January	V2_94	Turbidimetry	RO	ROCHE DIAGNOSTICS	Roche Integra-Systems	mg/l	high		2.01	2.01	low		1.18	1.18
2021-01-01	2021-January	V2_154	Immunoturbidimetry	RO	ROCHE DIAGNOSTICS	Roche Cobas (6000) System (c501/502/e601)	mg/l	high		1.84	1.84	low		1.12	1.12
2021-01-01	2021-January	V2_131	Turbidimetry: Latex enhanced	RO	ROCHE DIAGNOSTICS	Roche Integra-Systems	mg/l	high		2.11	2.11	low		1.24	1.24
2021-01-01	2021-January	V2_155	Turbidimetry: Latex enhanced	RO	ROCHE DIAGNOSTICS	Roche Cobas (6000) System (c501/502/e601)	mg/l	high		0.93	0.93	low		1.24	1.24
2021-01-01	2021-January	V2_160	Immunoturbidimetry	RO	ROCHE DIAGNOSTICS	Roche Modular-Systems	mg/l	high		2.06	2.06	low		1.22	1.22
2021-01-01	2021-January	V2_175	Immunoturbidimetry	RO	ROCHE DIAGNOSTICS	Roche Cobas (6000) System (c501/502/e601)	mg/l	high		2.05	2.05	low		1.15	1.15
2021-05-01	2021-May	V2_168	Immunoturbidimetry	AB	ABBOTT	Abbott: other devices	mg/dl	low		0.12	1.2	high		0.23	2.3
2021-05-01	2021-May	V2_4	Turbidimetry	AB	ABBOTT	Abbott: other devices	mg/l	low		1.04	1.04	high		1.94	1.94
2021-05-01	2021-May	V2_169	Immunoturbidimetry	AB	ABBOTT	Abbott: other devices	mg/l	low		1.16	1.16	high		2.26	2.26
2021-05-01	2021-May	V2_139	Turbidimetry: Latex enhanced	AB	ABBOTT	Abbott Architect	mg/l	low		1.17	1.17	high		2.27	2.27
2021-05-01	2021-May	V2_122	Turbidimetry: Latex enhanced	AB	ABBOTT	Abbott Architect	mg/l	low		1.23	1.23	high		2.45	2.45
2021-05-01	2021-May	V2_0	Immunoturbidimetry	OL	BECKMAN (OLYMPUS)	BECKMAN (OLYMPUS) AU-Systems	mg/l	low		1.31	1.31	high		2.43	2.43
2021-05-01	2021-May	V2_1	Turbidimetry: "Endpoint"-Meth. without predilution	OL	BECKMAN (OLYMPUS)	BECKMAN (OLYMPUS) AU-Systems	mg/l	low		1.24	1.24	high		2.29	2.29
2021-05-01	2021-May	V2_140	Immunoturbidimetry	BE	BECKMAN COULTER	BECKMAN (OLYMPUS) AU-Systems	mg/l	low		1.56	1.56	high		2.87	2.87
2021-05-01	2021-May	V2_151	Turbidimetry: Latex enhanced	OL	BECKMAN (OLYMPUS)	BECKMAN (OLYMPUS) AU-Systems	mg/l	low		1.32	1.32	high		2.4	2.4
2021-05-01	2021-May	V2_132	Immunoturbidimetry	OL	BECKMAN (OLYMPUS)	BECKMAN (OLYMPUS) AU-Systems	mg/l	low		1.3	1.3	high		2.4	2.4
2021-05-01	2021-May	V2_104	Immunoturbidimetry	OL	BECKMAN (OLYMPUS)	BECKMAN (OLYMPUS) AU-Systems	mg/dl	low		0.13	1.3	high		0.23	2.3
2021-05-01	2021-May	V2_3	Turbidimetry: Latex enhanced	OL	BECKMAN (OLYMPUS)	BECKMAN (OLYMPUS) AU-Systems	mg/dl	low		0.119	1.19	high		0.225	2.25
2021-05-01	2021-May	V2_105	Turbidimetry: "Fixed-time"-Method	OL	BECKMAN (OLYMPUS)	BECKMAN (OLYMPUS) AU-Systems	mg/l	low		1.27	1.27	high		2.38	2.38
2021-05-01	2021-May	V2_5	Turbidimetry	OL	BECKMAN (OLYMPUS)	BECKMAN (OLYMPUS) AU-Systems	mg/l	low		1.28	1.28	high		2.34	2.34
2021-05-01	2021-May	V2_170	Turbidimetry	BE	BECKMAN COULTER	BECKMAN (OLYMPUS) AU-Systems	mg/l	low		1.26	1.26	high		2.27	2.27
2021-05-01	2021-May	V2_6	Turbidimetry: Latex enhanced	OL	BECKMAN (OLYMPUS)	BECKMAN (OLYMPUS) AU-Systems	mg/l	low		1.66	1.66	high		2.73	2.73
2021-05-01	2021-May	V2_106	Turbidimetry: Latex enhanced	OL	BECKMAN (OLYMPUS)	BECKMAN (OLYMPUS) AU-Systems	mg/l	low		0.98	0.98	high		1.88	1.88
2021-05-01	2021-May	V2_8	Immunoturbidimetry	OL	BECKMAN (OLYMPUS)	BECKMAN (OLYMPUS) AU-Systems	mg/l	low		1.22	1.22	high		2.24	2.24
2021-05-01	2021-May	V2_101	Nephelometry	BE	BECKMAN COULTER	Beckman Immage-Systems	mg/dl	low		0.124	1.24	high		0.274	2.74
2021-05-01	2021-May	V2_107	Turbidimetry: Latex enhanced	OL	BECKMAN (OLYMPUS)	BECKMAN (OLYMPUS) AU-Systems	mg/l	low		1.25	1.25	high		2.25	2.25
2021-05-01	2021-May	V2_10	Turbidimetry: Latex enhanced	OL	BECKMAN (OLYMPUS)	BECKMAN (OLYMPUS) AU-Systems	mg/l	low		1.28	1.28	high		2.36	2.36
2021-05-01	2021-May	V2_123	Turbidimetry: Latex enhanced	BE	BECKMAN COULTER	BECKMAN (OLYMPUS) AU-Systems	mg/l	low		1.26	1.26	high		2.19	2.19
2021-05-01	2021-May	V2_13	Turbidimetry	OL	BECKMAN (OLYMPUS)	BECKMAN (OLYMPUS) AU-Systems	mg/l	low		1.24	1.24	high		2.33	2.33
2021-05-01	2021-May	V2_109	Turbidimetry	OL	BECKMAN (OLYMPUS)	BECKMAN (OLYMPUS) AU-Systems	mg/dl	low		0.126	1.26	high		0.232	2.32
2021-05-01	2021-May	V2_158	Turbidimetry: Latex enhanced	BE	BECKMAN COULTER	BECKMAN (OLYMPUS) AU-Systems	mg/dl	low		0.13	1.3	high		0.23	2.3
2021-05-01	2021-May	V2_29	immunologic test (CLIA)	BW	SIEMENS (Dade Behring)	Siemens (DPC Biermann) Immulite	mg/l	low		1.29	1.29	high		2.48	2.48
2021-05-01	2021-May	V2_30	Nephelometry	BW	SIEMENS (Dade Behring)	Siemens (Dade-Behring) Nephelometer	mg/l	low		1.02	1.02	high		1.98	1.98
2021-05-01	2021-May	V2_31	Nephelometry	BW	SIEMENS (Dade Behring)	Siemens (Dade-Behring) Nephelometer	mg/dl	low		0.11	1.1	high		0.2	2
2021-05-01	2021-May	V2_15	Turbidimetry: Latex enhanced	BG	SIEMENS (Bayer Health)	Siemens (Bayer Healthcare) Advia	mg/l	low		1.2	1.2	high		2.4	2.4
2021-05-01	2021-May	V2_32	Nephelometry	BW	SIEMENS (Dade Behring)	Siemens (Dade-Behring) Nephelometer	mg/dl	low		0.1	1	high		0.2	2
2021-05-01	2021-May	V2_34	Nephelometry	BW	SIEMENS (Dade Behring)	Siemens (Dade-Behring) BN Prospec	µg/ml	low		1.09	1.09	high		2.22	2.22
2021-05-01	2021-May	V2_37	Nephelometry	BW	SIEMENS (Dade Behring)	Siemens (Dade-Behring) Nephelometer	mg/l	low		1.09	1.09	high		2	2
2021-05-01	2021-May	V2_38	Nephelometry	BW	SIEMENS (Dade Behring)	Siemens (Dade-Behring) BN Prospec	mg/l	low		1	1	high		2.04	2.04
2021-05-01	2021-May	V2_97	Turbidimetry: "Endpoint"-Meth. without predilution	SI	SIEMENS HEALTHINEERS	Siemens (Dade-Behring) Atellica NEPH 630	mg/l	low		1.25	1.25	high		2.4	2.4
2021-05-01	2021-May	V2_18	Turbidimetry: Latex enhanced	BG	SIEMENS (Bayer Health)	Siemens (Bayer Healthcare) Advia	mg/dl	low		0.119	1.19	high		0.233	2.33
2021-05-01	2021-May	V2_40	Kinetic Nephelometry	BW	SIEMENS (Dade Behring)	Siemens (Dade-Behring) Atellica NEPH 630	mg/l	low		1.09	1.09	high		2.15	2.15
2021-05-01	2021-May	V2_42	Nephelometry	BW	SIEMENS (Dade Behring)	Siemens (Dade-Behring) BN Prospec	mg/dl	low		0.11	1.1	high		0.216	2.16
2021-05-01	2021-May	V2_44	Nephelometry	BW	SIEMENS (Dade Behring)	Siemens (Dade-Behring) Nephelometer	mg/l	low		0.96	0.96	high		1.87	1.87
2021-05-01	2021-May	V2_22	Immunoturbidimetry	BG	SIEMENS (Bayer Health)	Siemens (Bayer Healthcare) Advia	mg/l	low		1.15	1.15	high		2.27	2.27
2021-05-01	2021-May	V2_23	Immunoturbidimetry	BG	SIEMENS (Bayer Health)	Siemens (Bayer Healthcare) Advia	mg/l	low		1.18	1.18	high		2.38	2.38
2021-05-01	2021-May	V2_46	immunologic test (LEIA)	DG	SIEMENS (DPC Biermann)	Siemens (DPC Biermann) Immulite	mg/l	low		1.24	1.24	high		2.74	2.74
2021-05-01	2021-May	V2_47	Nephelometry	BW	SIEMENS (Dade Behring)	Siemens (Dade-Behring) Nephelometer	mg/dl	low		0.1	1	high		0.19	1.9
2021-05-01	2021-May	V2_127	Turbidimetry: Latex enhanced	SI	SIEMENS HEALTHINEERS	Siemens: Atellica CH	mg/dl	low		0.12	1.2	high		0.235	2.35
2021-05-01	2021-May	V2_49	Kinetic Nephelometry, particel enhanced	SI	SIEMENS HEALTHINEERS	Siemens (Dade-Behring) BN Prospec	mg/l	low		1.08	1.08	high		2.22	2.22
2021-05-01	2021-May	V2_50	Nephelometry	DG	SIEMENS (DPC Biermann)	Siemens (DPC Biermann) Immulite 2000	mg/l	low		1.86	1.86	high		3.13	3.13
2021-05-01	2021-May	V2_52	Turbidimetry: no further information	BW	SIEMENS (Dade Behring)	Siemens (Dade-Behring) Dimension	mg/l	low		0.2	0.2	high		1.6	1.6
2021-05-01	2021-May	V2_53	Nephelometry	BW	SIEMENS (Dade Behring)	Siemens (Dade-Behring) Dimension Vista	mg/l	low		1.02	1.02	high		2.1	2.1
2021-05-01	2021-May	V2_9	Turbidimetry: Latex enhanced	SI	SIEMENS HEALTHINEERS	Siemens: Atellica CH	mg/l	low		1.19	1.19	high		2.38	2.38
2021-05-01	2021-May	V2_55	immunologic test (LEIA)	DG	SIEMENS (DPC Biermann)	Siemens (DPC Biermann) Immulite 2000	mg/l	low		1.32	1.32	high		2.92	2.92
2021-05-01	2021-May	V2_56	immunologic test (LEIA)	DG	SIEMENS (DPC Biermann)	Siemens (DPC Biermann) Immulite	mg/l	low		1.39	1.39	high		2.99	2.99
2021-05-01	2021-May	V2_152	Kinetic Nephelometry	BW	SIEMENS (Dade Behring)	Siemens (Dade-Behring) Nephelometer	mg/l	low		1.01	1.01	high		1.97	1.97
2021-05-01	2021-May	V2_108	immunologic test (LIA)	SI	SIEMENS HEALTHINEERS	Siemens: Atellica CH	mg/l	low		1.04	1.04	high		2.11	2.11
2021-05-01	2021-May	V2_113	immunologic test (CLIA)	DG	SIEMENS (DPC Biermann)	Siemens (DPC Biermann) Immulite 2000	mg/l	low		1.12	1.12	high		2.56	2.56
2021-05-01	2021-May	V2_57	immunologic test (CLIA)	DG	SIEMENS (DPC Biermann)	Siemens (DPC Biermann) Immulite 2000	mg/l	low		1.38	1.38	high		2.94	2.94
2021-05-01	2021-May	V2_59	Kinetic Nephelometry, particel enhanced	SI	SIEMENS HEALTHINEERS	Siemens (Dade-Behring) BN Prospec	mg/dl	low		0.107	1.07	high		0.208	2.08
2021-05-01	2021-May	V2_129	Turbidimetry: Latex enhanced	SI	SIEMENS HEALTHINEERS	Siemens: Atellica CH	mg/dl	low		0.12	1.2	high		0.243	2.43
2021-05-01	2021-May	V2_173	Turbidimetry	RO	ROCHE DIAGNOSTICS	Roche Cobas (8000) System (c701/702)	mg/l	low		0.98	0.98	high		2.1	2.1
2021-05-01	2021-May	V2_62	immunologic test (ECLIA)	RO	ROCHE DIAGNOSTICS	Roche Cobas (8000) System (c701/702)	mg/l	low		0.94	0.94	high		2.02	2.02
2021-05-01	2021-May	V2_64	Immunoturbidimetry	RO	ROCHE DIAGNOSTICS	Roche Cobas (8000) System (c701/702)	mg/l	low		0.92	0.92	high		2.02	2.02
2021-05-01	2021-May	V2_2	Immunoturbidimetry	RO	ROCHE DIAGNOSTICS	Roche Cobas (6000) System (c501/502/e601)	mg/dl	low		0.103	1.03	high		0.219	2.19
2021-05-01	2021-May	V2_65	Turbidimetry: Latex enhanced	RO	ROCHE DIAGNOSTICS	Roche Cobas (6000) System (c501/502/e601)	mg/l	low		1.08	1.08	high		2.09	2.09
2021-05-01	2021-May	V2_66	Turbidimetry: "Endpoint"-Meth. without predilution	RO	ROCHE DIAGNOSTICS	Roche Cobas (6000) System (c501/502/e601)	mg/l	low		1.13	1.13	high		2.27	2.27
2021-05-01	2021-May	V2_19	Turbidimetry: no further information	RO	ROCHE DIAGNOSTICS	Roche Cobas (8000) System (c701/702)	mg/l	low		1.04	1.04	high		2.06	2.06
2021-05-01	2021-May	V2_67	Turbidimetry: Latex enhanced	RO	ROCHE DIAGNOSTICS	Roche Cobas (6000) System (c501/502/e601)	mg/l	low		1.18	1.18	high		2.34	2.34
2021-05-01	2021-May	V2_114	Immunoturbidimetry	RO	ROCHE DIAGNOSTICS	Roche Cobas (6000) System (c501/502/e601)	mg/l	low		1.14	1.14	high		2.19	2.19
2021-05-01	2021-May	V2_115	Turbidimetry: Latex enhanced	RO	ROCHE DIAGNOSTICS	Roche Cobas (6000) System (c501/502/e601)	mg/l	low		1.05	1.05	high		2.09	2.09
2021-05-01	2021-May	V2_142	immunologic method	RO	ROCHE DIAGNOSTICS	Roche Cobas (6000) System (c501/502/e601)	mg/l	low		1.26	1.26	high		2.43	2.43
2021-05-01	2021-May	V2_70	immunologic test (ECLIA)	RO	ROCHE DIAGNOSTICS	Roche Cobas (8000) System (c701/702)	mg/dl	low		0.121	1.21	high		0.236	2.36
2021-05-01	2021-May	V2_71	Immunoturbidimetry	RO	ROCHE DIAGNOSTICS	Roche Cobas (6000) System (c501/502/e601)	mg/dl	low		0.11	1.1	high		0.21	2.1
2021-05-01	2021-May	V2_116	Turbidimetry	RO	ROCHE DIAGNOSTICS	Roche Cobas (6000) System (c501/502/e601)	mg/l	low		1.25	1.25	high		2.29	2.29
2021-05-01	2021-May	V2_73	Turbidimetry: Latex enhanced	RO	ROCHE DIAGNOSTICS	Roche Cobas pro c503,c303	mg/l	low		1.04	1.04	high		2.08	2.08
2021-05-01	2021-May	V2_143	Turbidimetry: Latex enhanced	RO	ROCHE DIAGNOSTICS	Roche Cobas (6000) System (c501/502/e601)	mg/l	low		1.1	1.1	high		2.2	2.2
2021-05-01	2021-May	V2_75	Immunoturbidimetry	RO	ROCHE DIAGNOSTICS	Roche Cobas (8000) System (c701/702)	mg/l	low		1.08	1.08	high		2.06	2.06
2021-05-01	2021-May	V2_76	Turbidimetry: "Endpoint"-Meth. without predilution	RO	ROCHE DIAGNOSTICS	Roche Cobas (8000) System (c701/702)	mg/l	low		1.11	1.11	high		2.27	2.27
2021-05-01	2021-May	V2_77	Turbidimetry: Latex enhanced	RO	ROCHE DIAGNOSTICS	Roche Modular-Systems	mg/l	low		1.2	1.2	high		2.3	2.3
2021-05-01	2021-May	V2_78	Turbidimetry: Latex enhanced	RO	ROCHE DIAGNOSTICS	Roche Cobas (8000) System (c701/702)	mg/l	low		1.11	1.11	high		2.13	2.13
2021-05-01	2021-May	V2_79	Immunoturbidimetry	RO	ROCHE DIAGNOSTICS	Roche Cobas (6000) System (c501/502/e601)	mg/l	low		1.2	1.2	high		2.2	2.2
2021-05-01	2021-May	V2_80	immunologic test (KIMS)	RO	ROCHE DIAGNOSTICS	Roche Cobas (8000) System (c701/702)	mg/l	low		1	1	high		2	2
2021-05-01	2021-May	V2_117	Immunoturbidimetry	RO	ROCHE DIAGNOSTICS	Roche Cobas (8000) System (e801)	µg/ml	low		1.1	1.1	high		2.1	2.1
2021-05-01	2021-May	V2_118	Turbidimetry: Latex enhanced	RO	ROCHE DIAGNOSTICS	Roche Cobas (8000) System (c701/702)	mg/l	low		1.01	1.01	high		2.01	2.01
2021-05-01	2021-May	V2_148	Turbidimetry: Latex enhanced	RO	ROCHE DIAGNOSTICS	Roche Cobas (8000) System (c701/702)	mg/l	low		1.02	1.02	high		2.36	2.36
2021-05-01	2021-May	V2_85	Turbidimetry: Latex enhanced	RO	ROCHE DIAGNOSTICS	Roche Cobas (8000) System (c701/702)	mg/l	low		1.09	1.09	high		2.09	2.09
2021-05-01	2021-May	V2_167	immunologic test (CLIA)	RO	ROCHE DIAGNOSTICS	Roche Cobas (8000) System (e801)	mg/l	low		1.07	1.07	high		2.18	2.18
2021-05-01	2021-May	V2_144	Immunoturbidimetry	RO	ROCHE DIAGNOSTICS	Roche Cobas (6000) System (c501/502/e601)	mg/l	low		1.12	1.12	high		1.93	1.93
2021-05-01	2021-May	V2_174	Immunoturbidimetry	RO	ROCHE DIAGNOSTICS	Roche Cobas (6000) System (c501/502/e601)	mg/l	low		1.09	1.09	high		2.21	2.21
2021-05-01	2021-May	V2_89	Immunoturbidimetry	RO	ROCHE DIAGNOSTICS	Roche Cobas (8000) System (c701/702)	mg/dl	low		0.109	1.09	high		0.215	2.15
2021-05-01	2021-May	V2_12	Immunoturbidimetry	RO	ROCHE DIAGNOSTICS	Roche Cobas (8000) System (c701/702)	mg/dl	low		0.09	0.9	high		0.2	2
2021-05-01	2021-May	V2_27	Turbidimetry: Latex enhanced	RO	ROCHE DIAGNOSTICS	Roche Cobas (6000) System (c501/502/e601)	mg/l	low		1.26	1.26	high		2.39	2.39
2021-05-01	2021-May	V2_149	Immunoturbidimetry	RO	ROCHE DIAGNOSTICS	Roche Cobas (8000) System (c701/702)	mg/l	low		1.14	1.14	high		2.13	2.13
2021-05-01	2021-May	V2_92	Immunoturbidimetry	RO	ROCHE DIAGNOSTICS	Roche Cobas (8000) System (c701/702)	mg/dl	low		0.12	1.2	high		0.23	2.3
2021-05-01	2021-May	V2_176	Immunoturbidimetry	RO	ROCHE DIAGNOSTICS	Roche Cobas (8000) System (c701/702)	mg/l	low		0.98	0.98	high		1.96	1.96
2021-05-01	2021-May	V2_130	Turbidimetry: Latex enhanced	RO	ROCHE DIAGNOSTICS	Roche Integra-Systems	mg/l	low		1.22	1.22	high		2.28	2.28
2021-05-01	2021-May	V2_93	Turbidimetry: Latex enhanced	RO	ROCHE DIAGNOSTICS	Roche Cobas 4000 System	mg/l	low		1.15	1.15	high		2.28	2.28
2021-05-01	2021-May	V2_94	Turbidimetry	RO	ROCHE DIAGNOSTICS	Roche Integra-Systems	mg/l	low		1.1	1.1	high		2.13	2.13
2021-05-01	2021-May	V2_154	Immunoturbidimetry	RO	ROCHE DIAGNOSTICS	Roche Cobas (6000) System (c501/502/e601)	mg/l	low		1.11	1.11	high		2.21	2.21
2021-05-01	2021-May	V2_177	Turbidimetry	RO	ROCHE DIAGNOSTICS	Roche Cobas (6000) System (c501/502/e601)	mg/l	low		1.14	1.14	high		2.21	2.21
2021-05-01	2021-May	V2_145	Immunoturbidimetry	RO	ROCHE DIAGNOSTICS	Roche Cobas (6000) System (c501/502/e601)	mg/l	low		1.31	1.31	high		2.37	2.37
2021-05-01	2021-May	V2_131	Turbidimetry: Latex enhanced	RO	ROCHE DIAGNOSTICS	Roche Integra-Systems	mg/l	low		1.24	1.24	high		2.28	2.28
2021-05-01	2021-May	V2_155	Turbidimetry: Latex enhanced	RO	ROCHE DIAGNOSTICS	Roche Cobas (6000) System (c501/502/e601)	mg/l	low		1.21	1.21	high		2.25	2.25
2021-05-01	2021-May	V2_175	Immunoturbidimetry	RO	ROCHE DIAGNOSTICS	Roche Cobas (6000) System (c501/502/e601)	mg/l	low		2.49	2.49	high		1.34	1.34
2021-05-01	2021-May	V2_178	immunologic test (Magnetic Particle Mediated)	RO	ROCHE DIAGNOSTICS	Roche Cobas (6000) System (c501/502/e601)	mg/l	low		1.12	1.12	high		2.18	2.18
2021-10-01	2021-October	V2_168	Immunoturbidimetry	AB	ABBOTT	Abbott: other devices	mg/dl	high		0.2	2	low		0.09	0.9
2021-10-01	2021-October	V2_3	Turbidimetry: Latex enhanced	AB	ABBOTT	Abbott: Alinity	mg/dl	high		0.218	2.18	low		0.1	1
2021-10-01	2021-October	V2_4	Turbidimetry	AB	ABBOTT	Abbott: other devices	mg/l	high		1.99	1.99	low		0.99	0.99
2021-10-01	2021-October	V2_105	Turbidimetry	AB	ABBOTT	Abbott: Alinity	mg/l	high		2.1	2.1	low		1	1
2021-10-01	2021-October	V2_147	Immunoturbidimetry	AB	ABBOTT	Abbott: Alinity	mg/l	high		2	2	low		1	1
2021-10-01	2021-October	V2_106	Turbidimetry: Latex enhanced	AB	ABBOTT	Abbott Architect	mg/l	high		1.9	1.9	low		0.91	0.91
2021-10-01	2021-October	V2_134	Immunoturbidimetry	AB	ABBOTT	Abbott: other devices	mg/l	high		2	2	low		0.98	0.98
2021-10-01	2021-October	V2_139	Turbidimetry: Latex enhanced	AB	ABBOTT	Abbott Architect	mg/l	high		2.09	2.09	low		0.97	0.97
2021-10-01	2021-October	V2_0	Immunoturbidimetry	OL	BECKMAN (OLYMPUS)	BECKMAN (OLYMPUS) AU-Systems	mg/l	high		2.21	2.21	low		1.06	1.06
2021-10-01	2021-October	V2_1	Turbidimetry: "Endpoint"-Meth. without predilution	OL	BECKMAN (OLYMPUS)	BECKMAN (OLYMPUS) AU-Systems	mg/l	high		2.1	2.1	low		0.96	0.96
2021-10-01	2021-October	V2_151	Turbidimetry: Latex enhanced	OL	BECKMAN (OLYMPUS)	BECKMAN (OLYMPUS) AU-Systems	mg/l	high		2.12	2.12	low		1.03	1.03
2021-10-01	2021-October	V2_132	Immunoturbidimetry	OL	BECKMAN (OLYMPUS)	BECKMAN (OLYMPUS) AU-Systems	mg/l	high		2.2	2.2	low		1	1
2021-10-01	2021-October	V2_104	Immunoturbidimetry	OL	BECKMAN (OLYMPUS)	BECKMAN (OLYMPUS) AU-Systems	mg/dl	high		0.22	2.2	low		0.11	1.1
2021-10-01	2021-October	V2_146	Immunoturbidimetry	OL	BECKMAN (OLYMPUS)	BECKMAN (OLYMPUS) AU-Systems	mg/dl	high		0.22	2.2	low		0.11	1.1
2021-10-01	2021-October	V2_5	Turbidimetry	OL	BECKMAN (OLYMPUS)	BECKMAN (OLYMPUS) AU-Systems	mg/l	high		0.21	0.21	low		0.1	0.1
2021-10-01	2021-October	V2_170	Turbidimetry	BE	BECKMAN COULTER	BECKMAN (OLYMPUS) AU-Systems	mg/l	high		2.18	2.18	low		1.04	1.04
2021-10-01	2021-October	V2_6	Turbidimetry: Latex enhanced	OL	BECKMAN (OLYMPUS)	BECKMAN (OLYMPUS) AU-Systems	mg/l	high		2.62	2.62	low		1.24	1.24
2021-10-01	2021-October	V2_7	Turbidimetry	OL	BECKMAN (OLYMPUS)	BECKMAN (OLYMPUS) AU-Systems	mg/l	high		2.12	2.12	low		1.02	1.02
2021-10-01	2021-October	V2_8	Immunoturbidimetry	OL	BECKMAN (OLYMPUS)	BECKMAN (OLYMPUS) AU-Systems	mg/l	high		2.13	2.13	low		1.02	1.02
2021-10-01	2021-October	V2_101	Nephelometry	BE	BECKMAN COULTER	Beckman Immage-Systems	mg/dl	high		0.228	2.28	low		0.087	0.87
2021-10-01	2021-October	V2_107	Turbidimetry: Latex enhanced	OL	BECKMAN (OLYMPUS)	BECKMAN (OLYMPUS) AU-Systems	mg/l	high		2.11	2.11	low		1.02	1.02
2021-10-01	2021-October	V2_10	Turbidimetry: Latex enhanced	OL	BECKMAN (OLYMPUS)	BECKMAN (OLYMPUS) AU-Systems	mg/l	high		2.2	2.2	low		1.1	1.1
2021-10-01	2021-October	V2_123	Turbidimetry: Latex enhanced	BE	BECKMAN COULTER	BECKMAN (OLYMPUS) AU-Systems	mg/l	high		2.14	2.14	low		1.02	1.02
2021-10-01	2021-October	V2_13	Turbidimetry	OL	BECKMAN (OLYMPUS)	BECKMAN (OLYMPUS) AU-Systems	mg/l	high		2.2	2.2	low		1.07	1.07
2021-10-01	2021-October	V2_163	Immunoturbidimetry	BE	BECKMAN COULTER	BECKMAN (OLYMPUS) AU-Systems	mg/l	high		2.14	2.14	low		0.92	0.92
2021-10-01	2021-October	V2_29	immunologic test (CLIA)	BW	SIEMENS (Dade Behring)	Siemens (DPC Biermann) Immulite	mg/l	high		2.19	2.19	low		1.02	1.02
2021-10-01	2021-October	V2_30	Nephelometry	BW	SIEMENS (Dade Behring)	Siemens (Dade-Behring) Nephelometer	mg/l	high		1.85	1.85	low		0.54	0.54
2021-10-01	2021-October	V2_31	Nephelometry	BW	SIEMENS (Dade Behring)	Siemens (Dade-Behring) Nephelometer	mg/dl	high		0.17	1.7	low		0.08	0.8
2021-10-01	2021-October	V2_15	Turbidimetry: Latex enhanced	BG	SIEMENS (Bayer Health)	Siemens (Bayer Healthcare) Advia	mg/l	high		1.8	1.8	low		0.8	0.8
2021-10-01	2021-October	V2_16	Turbidimetry: Latex enhanced	BG	SIEMENS (Bayer Health)	Siemens (Bayer Healthcare) Advia	mg/l	high		1.9	1.9	low		0.88	0.88
2021-10-01	2021-October	V2_32	Nephelometry	BW	SIEMENS (Dade Behring)	Siemens (Dade-Behring) Nephelometer	mg/dl	high		0.19	1.9	low		0.09	0.9
2021-10-01	2021-October	V2_34	Nephelometry	BW	SIEMENS (Dade Behring)	Siemens (Dade-Behring) BN Prospec	µg/ml	high		2.01	2.01	low		0.86	0.86
2021-10-01	2021-October	V2_37	Nephelometry	BW	SIEMENS (Dade Behring)	Siemens (Dade-Behring) Nephelometer	mg/l	high		1.89	1.89	low		0.82	0.82
2021-10-01	2021-October	V2_38	Nephelometry	BW	SIEMENS (Dade Behring)	Siemens (Dade-Behring) BN Prospec	mg/l	high		1.88	1.88	low		0.881	0.88
2021-10-01	2021-October	V2_97	Turbidimetry: "Endpoint"-Meth. without predilution	SI	SIEMENS HEALTHINEERS	Siemens (Dade-Behring) Atellica NEPH 630	mg/l	high		1.94	1.94	low		0.89	0.89
2021-10-01	2021-October	V2_125	Immunoturbidimetry	BG	SIEMENS (Bayer Health)	Siemens: Atellica CH	mg/dl	high		0.185	1.85	low		0.081	0.81
2021-10-01	2021-October	V2_18	Turbidimetry: Latex enhanced	BG	SIEMENS (Bayer Health)	Siemens (Bayer Healthcare) Advia	mg/dl	high		0.209	2.09	low		0.092	0.92
2021-10-01	2021-October	V2_39	Nephelometry	BW	SIEMENS (Dade Behring)	Siemens (Dade-Behring) Nephelometer	mg/dl	high		0.2	2	low		0.09	0.9
2021-10-01	2021-October	V2_40	Kinetic Nephelometry	BW	SIEMENS (Dade Behring)	Siemens (Dade-Behring) Atellica NEPH 630	mg/l	high		1.92	1.92	low		0.88	0.88
2021-10-01	2021-October	V2_42	Nephelometry	BW	SIEMENS (Dade Behring)	Siemens (Dade-Behring) BN Prospec	mg/dl	high		0.194	1.94	low		0.09	0.9
2021-10-01	2021-October	V2_23	Immunoturbidimetry	BG	SIEMENS (Bayer Health)	Siemens (Bayer Healthcare) Advia	mg/l	high		1.95	1.95	low		0.872	0.87
2021-10-01	2021-October	V2_46	immunologic test (LEIA)	DG	SIEMENS (DPC Biermann)	Siemens (DPC Biermann) Immulite	mg/l	high		2.63	2.63	low		1.03	1.03
2021-10-01	2021-October	V2_47	Nephelometry	BW	SIEMENS (Dade Behring)	Siemens (Dade-Behring) Nephelometer	mg/dl	high		0.19	1.9	low		0.09	0.9
2021-10-01	2021-October	V2_127	Turbidimetry: Latex enhanced	SI	SIEMENS HEALTHINEERS	Siemens: Atellica CH	mg/dl	high		0.19	1.9	low		0.088	0.88
2021-10-01	2021-October	V2_24	Immunoturbidimetry	BG	SIEMENS (Bayer Health)	Siemens (Bayer Healthcare) Advia	mg/l	high		1.6	1.6	low	<	1	1
2021-10-01	2021-October	V2_179	Kinetic Nephelometry, particel enhanced	BW	SIEMENS (Dade Behring)	Siemens (Dade-Behring) Nephelometer	mg/l	high		1.98	1.98	low		0.9	0.9
2021-10-01	2021-October	V2_49	Kinetic Nephelometry, particel enhanced	SI	SIEMENS HEALTHINEERS	Siemens (Dade-Behring) BN Prospec	mg/l	high		1.88	1.88	low		0.876	0.88
2021-10-01	2021-October	V2_50	Nephelometry	DG	SIEMENS (DPC Biermann)	Siemens (DPC Biermann) Immulite 2000	mg/l	high		3.32	3.32	low		1.35	1.35
2021-10-01	2021-October	V2_52	Turbidimetry: no further information	BW	SIEMENS (Dade Behring)	Siemens (Dade-Behring) Dimension	mg/l	high		1.4	1.4	low
2021-10-01	2021-October	V2_53	Nephelometry	BW	SIEMENS (Dade Behring)	Siemens (Dade-Behring) Dimension Vista	mg/l	high		2.07	2.07	low		0.868	0.87
2021-10-01	2021-October	V2_9	Turbidimetry: Latex enhanced	SI	SIEMENS HEALTHINEERS	Siemens: Atellica CH	mg/l	high		1.92	1.92	low		0.81	0.81
2021-10-01	2021-October	V2_54	Kinetic Nephelometry, particel enhanced	BW	SIEMENS (Dade Behring)	Siemens (Dade-Behring) Nephelometer	mg/l	high		1.94	1.94	low		0.926	0.93
2021-10-01	2021-October	V2_56	immunologic test (LEIA)	DG	SIEMENS (DPC Biermann)	Siemens (DPC Biermann) Immulite	mg/l	high		2.56	2.56	low		0.991	0.99
2021-10-01	2021-October	V2_128	Kinetic Nephelometry, particel enhanced	BW	SIEMENS (Dade Behring)	Siemens (Dade-Behring) Nephelometer	mg/l	high		2.03	2.03	low		0.89	0.89
2021-10-01	2021-October	V2_165	Nephelometry	SI	SIEMENS HEALTHINEERS	Siemens: Atellica NEPH 630	mg/l	high		1.94	1.94	low		0.884	0.88
2021-10-01	2021-October	V2_152	Kinetic Nephelometry	BW	SIEMENS (Dade Behring)	Siemens (Dade-Behring) Nephelometer	mg/l	high		1.87	1.87	low		0.81	0.81
2021-10-01	2021-October	V2_108	immunologic test (LIA)	SI	SIEMENS HEALTHINEERS	Siemens: Atellica CH	mg/l	high		1.95	1.95	low		0.84	0.84
2021-10-01	2021-October	V2_113	immunologic test (CLIA)	DG	SIEMENS (DPC Biermann)	Siemens (DPC Biermann) Immulite 2000	mg/l	high		2.08	2.08	low		1	1
2021-10-01	2021-October	V2_57	immunologic test (CLIA)	DG	SIEMENS (DPC Biermann)	Siemens (DPC Biermann) Immulite 2000	mg/l	high		2.83	2.83	low		1.08	1.08
2021-10-01	2021-October	V2_137	Nephelometry	BW	SIEMENS (Dade Behring)	Siemens (Dade-Behring) BN Prospec	mg/l	high		1.91	1.91	low		0.882	0.88
2021-10-01	2021-October	V2_166	Kinetic Nephelometry, particel enhanced	SI	SIEMENS HEALTHINEERS	Siemens (Dade-Behring) BN Prospec	mg/dl	high		0.19	1.9	low		0.08	0.8
2021-10-01	2021-October	V2_59	Kinetic Nephelometry, particel enhanced	SI	SIEMENS HEALTHINEERS	Siemens (Dade-Behring) BN Prospec	mg/dl	high		0.199	1.99	low		0.093	0.93
2021-10-01	2021-October	V2_129	Turbidimetry: Latex enhanced	SI	SIEMENS HEALTHINEERS	Siemens: Atellica CH	mg/dl	high		0.192	1.92	low		0.083	0.83
2021-10-01	2021-October	V2_173	Turbidimetry	RO	ROCHE DIAGNOSTICS	Roche Cobas (8000) System (c701/702)	mg/l	high		1.86	1.86	low		0.86	0.86
2021-10-01	2021-October	V2_62	immunologic test (ECLIA)	RO	ROCHE DIAGNOSTICS	Roche Cobas (8000) System (c701/702)	mg/l	high		0.84	0.84	low		1.97	1.97
2021-10-01	2021-October	V2_2	Immunoturbidimetry	RO	ROCHE DIAGNOSTICS	Roche Cobas (6000) System (c501/502/e601)	mg/dl	high		0.216	2.16	low		0.096	0.96
2021-10-01	2021-October	V2_65	Turbidimetry: Latex enhanced	RO	ROCHE DIAGNOSTICS	Roche Cobas (6000) System (c501/502/e601)	mg/l	high		2.3	2.3	low		1.09	1.09
2021-10-01	2021-October	V2_66	Turbidimetry: "Endpoint"-Meth. without predilution	RO	ROCHE DIAGNOSTICS	Roche Cobas (6000) System (c501/502/e601)	mg/l	high		2.04	2.04	low		0.91	0.91
2021-10-01	2021-October	V2_126	Immunoturbidimetry	RO	ROCHE DIAGNOSTICS	Roche Cobas (6000) System (c501/502/e601)	mg/dl	high		0.211	2.11	low		0.114	1.14
2021-10-01	2021-October	V2_19	Turbidimetry: no further information	RO	ROCHE DIAGNOSTICS	Roche Cobas (8000) System (c701/702)	mg/l	high		2.1	2.1	low		1	1
2021-10-01	2021-October	V2_67	Turbidimetry: Latex enhanced	RO	ROCHE DIAGNOSTICS	Roche Cobas (6000) System (c501/502/e601)	mg/l	high		2.11	2.11	low		0.98	0.98
2021-10-01	2021-October	V2_114	Immunoturbidimetry	RO	ROCHE DIAGNOSTICS	Roche Cobas (6000) System (c501/502/e601)	mg/l	high		1.91	1.91	low		0.96	0.96
2021-10-01	2021-October	V2_115	Turbidimetry: Latex enhanced	RO	ROCHE DIAGNOSTICS	Roche Cobas (6000) System (c501/502/e601)	mg/l	high		2.06	2.06	low		0.94	0.94
2021-10-01	2021-October	V2_142	immunologic method	RO	ROCHE DIAGNOSTICS	Roche Cobas (6000) System (c501/502/e601)	mg/l	high		2.09	2.09	low		0.96	0.96
2021-10-01	2021-October	V2_71	Immunoturbidimetry	RO	ROCHE DIAGNOSTICS	Roche Cobas (6000) System (c501/502/e601)	mg/dl	high		0.19	1.9	low		0.09	0.9
2021-10-01	2021-October	V2_116	Turbidimetry	RO	ROCHE DIAGNOSTICS	Roche Cobas (6000) System (c501/502/e601)	mg/l	high		2.09	2.09	low		1.02	1.02
2021-10-01	2021-October	V2_73	Turbidimetry: Latex enhanced	RO	ROCHE DIAGNOSTICS	Roche Cobas pro c503,c303	mg/l	high		2.22	2.22	low		1.02	1.02
2021-10-01	2021-October	V2_180	Turbidimetry: Latex enhanced	RO	ROCHE DIAGNOSTICS	Roche Cobas (6000) System (c501/502/e601)	mg/l	high		1.96	1.96	low		0.85	0.85
2021-10-01	2021-October	V2_75	Immunoturbidimetry	RO	ROCHE DIAGNOSTICS	Roche Cobas (8000) System (c701/702)	mg/l	high		1.87	1.87	low		0.87	0.87
2021-10-01	2021-October	V2_76	Turbidimetry: "Endpoint"-Meth. without predilution	RO	ROCHE DIAGNOSTICS	Roche Cobas (8000) System (c701/702)	mg/l	high		2.03	2.03	low		0.95	0.95
2021-10-01	2021-October	V2_77	Turbidimetry: Latex enhanced	RO	ROCHE DIAGNOSTICS	Roche Cobas pro c503,c303	mg/l	high		2.3	2.3	low		1	1
2021-10-01	2021-October	V2_78	Turbidimetry: Latex enhanced	RO	ROCHE DIAGNOSTICS	Roche Cobas (8000) System (c701/702)	mg/l	high		1.93	1.93	low		0.91	0.91
2021-10-01	2021-October	V2_79	Immunoturbidimetry	RO	ROCHE DIAGNOSTICS	Roche Cobas (6000) System (c501/502/e601)	mg/l	high		2.2	2.2	low		1.1	1.1
2021-10-01	2021-October	V2_117	Immunoturbidimetry	RO	ROCHE DIAGNOSTICS	Roche Cobas (8000) System (e801)	µg/ml	high		1.9	1.9	low		1	1
2021-10-01	2021-October	V2_118	Turbidimetry: Latex enhanced	RO	ROCHE DIAGNOSTICS	Roche Cobas (8000) System (c701/702)	mg/l	high		2.04	2.04	low		0.9	0.9
2021-10-01	2021-October	V2_148	Turbidimetry: Latex enhanced	RO	ROCHE DIAGNOSTICS	Roche Cobas (8000) System (c701/702)	mg/l	high		2.05	2.05	low		0.91	0.91
2021-10-01	2021-October	V2_84	Turbidimetry: Latex enhanced	RO	ROCHE DIAGNOSTICS	Roche Cobas (6000) System (c501/502/e601)	mg/l	high		1.9	1.9	low		0.9	0.9
2021-10-01	2021-October	V2_85	Turbidimetry: Latex enhanced	RO	ROCHE DIAGNOSTICS	Roche Cobas (8000) System (c701/702)	mg/l	high		2.05	2.05	low		1.07	1.07
2021-10-01	2021-October	V2_167	immunologic test (CLIA)	RO	ROCHE DIAGNOSTICS	Roche Cobas (8000) System (e801)	mg/l	high		2.05	2.05	low		0.8	0.8
2021-10-01	2021-October	V2_144	Immunoturbidimetry	RO	ROCHE DIAGNOSTICS	Roche Cobas (6000) System (c501/502/e601)	mg/l	high		2.14	2.14	low		0.83	0.83
2021-10-01	2021-October	V2_174	Immunoturbidimetry	RO	ROCHE DIAGNOSTICS	Roche Cobas (6000) System (c501/502/e601)	mg/l	high		2.03	2.03	low		0.96	0.96
2021-10-01	2021-October	V2_89	Immunoturbidimetry	RO	ROCHE DIAGNOSTICS	Roche Cobas (8000) System (c701/702)	mg/dl	high		0.215	2.15	low		0.096	0.96
2021-10-01	2021-October	V2_90	Immunoturbidimetry	RO	ROCHE DIAGNOSTICS	Roche Cobas (8000) System (c701/702)	mg/l	high		1.95	1.95	low		0.9	0.9
2021-10-01	2021-October	V2_27	Turbidimetry: Latex enhanced	RO	ROCHE DIAGNOSTICS	Roche Cobas (6000) System (c501/502/e601)	mg/l	high		2.27	2.27	low		0.93	0.93
2021-10-01	2021-October	V2_92	Immunoturbidimetry	RO	ROCHE DIAGNOSTICS	Roche Cobas (8000) System (c701/702)	mg/dl	high		0.19	1.9	low		0.09	0.9
2021-10-01	2021-October	V2_130	Turbidimetry: Latex enhanced	RO	ROCHE DIAGNOSTICS	Roche Integra-Systems	mg/l	high		2.27	2.27	low		1.03	1.03
2021-10-01	2021-October	V2_93	Turbidimetry: Latex enhanced	RO	ROCHE DIAGNOSTICS	Roche Cobas 4000 System	mg/l	high		2.11	2.11	low		0.96	0.96
2021-10-01	2021-October	V2_177	Turbidimetry	RO	ROCHE DIAGNOSTICS	Roche Cobas (6000) System (c501/502/e601)	mg/l	high		2.05	2.05	low		0.94	0.94
2021-10-01	2021-October	V2_131	Turbidimetry: Latex enhanced	RO	ROCHE DIAGNOSTICS	Roche Integra-Systems	mg/l	high		2.28	2.28	low		1.03	1.03
2021-10-01	2021-October	V2_155	Turbidimetry: Latex enhanced	RO	ROCHE DIAGNOSTICS	Roche Cobas (6000) System (c501/502/e601)	mg/l	high		2.1	2.1	low		1.02	1.02
2021-10-01	2021-October	V2_178	immunologic test (Magnetic Particle Mediated)	RO	ROCHE DIAGNOSTICS	Roche Cobas (6000) System (c501/502/e601)	mg/l	high		2.08	2.08	low		1.04	1.04
2021-10-01	2021-October	V2_181	Immunoturbidimetry	RO	ROCHE DIAGNOSTICS	Roche Cobas (6000) System (c501/502/e601)	mg/l	high		2.2	2.2	low		1	1
2022-01-01	2022-January	V2_168	Immunoturbidimetry	AB	ABBOTT	Abbott: other devices	mg/dl	low		0.13	1.3	high		0.22	2.2
2022-01-01	2022-January	V2_3	Turbidimetry: Latex enhanced	AB	ABBOTT	Abbott: Alinity	mg/dl	low		0.133	1.33	high		0.22	2.2
2022-01-01	2022-January	V2_4	Turbidimetry	AB	ABBOTT	Abbott: Alinity	mg/l	low		1.24	1.24	high		2.13	2.13
2022-01-01	2022-January	V2_100	Turbidimetry: no further information	AB	ABBOTT	Abbott Architect	mg/l	low		1.1	1.1	high		1.9	1.9
2022-01-01	2022-January	V2_134	Immunoturbidimetry	AB	ABBOTT	Abbott: other devices	mg/l	low		1.31	1.31	high		2.16	2.16
2022-01-01	2022-January	V2_0	Immunoturbidimetry	OL	BECKMAN (OLYMPUS)	BECKMAN (OLYMPUS) AU-Systems	mg/l	low		1.39	1.39	high		2.31	2.31
2022-01-01	2022-January	V2_1	Turbidimetry: "Endpoint"-Meth. without predilution	OL	BECKMAN (OLYMPUS)	BECKMAN (OLYMPUS) AU-Systems	mg/l	low		1.31	1.31	high		2.2	2.2
2022-01-01	2022-January	V2_151	Turbidimetry: Latex enhanced	OL	BECKMAN (OLYMPUS)	BECKMAN (OLYMPUS) AU-Systems	mg/l	low		1.33	1.33	high		2.31	2.31
2022-01-01	2022-January	V2_132	Immunoturbidimetry	OL	BECKMAN (OLYMPUS)	BECKMAN (OLYMPUS) AU-Systems	mg/l	low		1.5	1.5	high		2.5	2.5
2022-01-01	2022-January	V2_146	Immunoturbidimetry	OL	BECKMAN (OLYMPUS)	BECKMAN (OLYMPUS) AU-Systems	mg/dl	low		0.139	1.39	high		0.233	2.33
2022-01-01	2022-January	V2_182	Turbidimetry: Latex enhanced	OL	BECKMAN (OLYMPUS)	BECKMAN (OLYMPUS) AU-Systems	mg/l	low		1.3	1.3	high		2.3	2.3
2022-01-01	2022-January	V2_5	Turbidimetry	OL	BECKMAN (OLYMPUS)	BECKMAN (OLYMPUS) AU-Systems	mg/dl	low		0.13	1.3	high		0.22	2.2
2022-01-01	2022-January	V2_170	Turbidimetry	BE	BECKMAN COULTER	BECKMAN (OLYMPUS) AU-Systems	mg/l	low		1.31	1.31	high		2.24	2.24
2022-01-01	2022-January	V2_6	Turbidimetry: Latex enhanced	OL	BECKMAN (OLYMPUS)	BECKMAN (OLYMPUS) AU-Systems	mg/l	low		1.59	1.59	high		2.66	2.66
2022-01-01	2022-January	V2_8	Immunoturbidimetry	OL	BECKMAN (OLYMPUS)	BECKMAN (OLYMPUS) AU-Systems	mg/dl	low		1.38	13.8	high		2.27	22.7
2022-01-01	2022-January	V2_83	Turbidimetry: "Endpoint"-Meth. without predilution	OL	BECKMAN (OLYMPUS)	BECKMAN (OLYMPUS) AU-Systems	mg/l	low		1.33	1.33	high		2.29	2.29
2022-01-01	2022-January	V2_101	Nephelometry	BE	BECKMAN COULTER	Beckman Immage-Systems	mg/dl	low		0.147	1.47	high		0.253	2.53
2022-01-01	2022-January	V2_107	Turbidimetry: Latex enhanced	OL	BECKMAN (OLYMPUS)	BECKMAN (OLYMPUS) AU-Systems	mg/l	low		1.38	1.38	high		2.26	2.26
2022-01-01	2022-January	V2_10	Turbidimetry: Latex enhanced	OL	BECKMAN (OLYMPUS)	BECKMAN (OLYMPUS) AU-Systems	mg/l	low		1.4	1.4	high		2.2	2.2
2022-01-01	2022-January	V2_13	Turbidimetry	OL	BECKMAN (OLYMPUS)	BECKMAN (OLYMPUS) AU-Systems	mg/l	low		1.36	1.36	high		2.24	2.24
2022-01-01	2022-January	V2_158	Turbidimetry: Latex enhanced	BE	BECKMAN COULTER	BECKMAN (OLYMPUS) AU-Systems	mg/dl	low		0.13	1.3	high		0.23	2.3
2022-01-01	2022-January	V2_172	Turbidimetry	BE	BECKMAN COULTER	BECKMAN (OLYMPUS) AU-Systems	mg/l	low		1.5	1.5	high		2.47	2.47
2022-01-01	2022-January	V2_29	immunologic test (CLIA)	BW	SIEMENS (Dade Behring)	Siemens (DPC Biermann) Immulite	mg/l	low		1.63	1.63	high		2.79	2.79
2022-01-01	2022-January	V2_30	Nephelometry	BW	SIEMENS (Dade Behring)	Siemens (Dade-Behring) Nephelometer	mg/l	low		1.12	1.12	high		2.06	2.06
2022-01-01	2022-January	V2_31	Nephelometry	BW	SIEMENS (Dade Behring)	Siemens (Dade-Behring) Nephelometer	mg/dl	low		0.11	1.1	high		0.2	2
2022-01-01	2022-January	V2_15	Turbidimetry: Latex enhanced	BG	SIEMENS (Bayer Health)	Siemens (Bayer Healthcare) Advia	mg/l	low		1.1	1.1	high		2	2
2022-01-01	2022-January	V2_16	Turbidimetry: Latex enhanced	BG	SIEMENS (Bayer Health)	Siemens (Bayer Healthcare) Advia	mg/l	low		1.21	1.21	high		2.06	2.06
2022-01-01	2022-January	V2_32	Nephelometry	BW	SIEMENS (Dade Behring)	Siemens (Dade-Behring) Nephelometer	mg/dl	low		0.12	1.2	high		0.21	2.1
2022-01-01	2022-January	V2_34	Nephelometry	BW	SIEMENS (Dade Behring)	Siemens (Dade-Behring) BN Prospec	µg/ml	low		1.23	1.23	high		2.11	2.11
2022-01-01	2022-January	V2_37	Nephelometry	BW	SIEMENS (Dade Behring)	Siemens (Dade-Behring) Nephelometer	mg/l	low		1.15	1.15	high		2.17	2.17
2022-01-01	2022-January	V2_38	Nephelometry	BW	SIEMENS (Dade Behring)	Siemens (Dade-Behring) BN Prospec	mg/l	low		1.13	1.13	high		1.99	1.99
2022-01-01	2022-January	V2_97	Turbidimetry: "Endpoint"-Meth. without predilution	SI	SIEMENS HEALTHINEERS	Siemens (Dade-Behring) Atellica NEPH 630	mg/l	low		1.1	1.1	high		2.08	2.08
2022-01-01	2022-January	V2_125	Immunoturbidimetry	BG	SIEMENS (Bayer Health)	Siemens: Atellica CH	mg/dl	low		0.112	1.12	high		0.201	2.01
2022-01-01	2022-January	V2_18	Turbidimetry: Latex enhanced	BG	SIEMENS (Bayer Health)	Siemens (Bayer Healthcare) Advia	mg/dl	low		0.109	1.09	high		0.189	1.89
2022-01-01	2022-January	V2_39	Nephelometry	BW	SIEMENS (Dade Behring)	Siemens (Dade-Behring) Nephelometer	mg/dl	low		0.12	1.2	high		0.21	2.1
2022-01-01	2022-January	V2_40	Kinetic Nephelometry	BW	SIEMENS (Dade Behring)	Siemens (Dade-Behring) Atellica NEPH 630	mg/l	low		1.19	1.19	high		2.12	2.12
2022-01-01	2022-January	V2_42	Nephelometry	BW	SIEMENS (Dade Behring)	Siemens (Dade-Behring) BN Prospec	mg/dl	low		0.116	1.16	high		0.21	2.1
2022-01-01	2022-January	V2_43	Nephelometry	BW	SIEMENS (Dade Behring)	Siemens (Dade-Behring) Nephelometer	mg/l	low		1.11	1.11	high		2.02	2.02
2022-01-01	2022-January	V2_20	Turbidimetry: Latex enhanced	SI	SIEMENS HEALTHINEERS	Siemens: Atellica CH	mg/dl	low		0.106	1.06	high		0.204	2.04
2022-01-01	2022-January	V2_44	Nephelometry	BW	SIEMENS (Dade Behring)	Siemens (Dade-Behring) Nephelometer	mg/l	low		1.11	1.11	high		1.98	1.98
2022-01-01	2022-January	V2_22	Immunoturbidimetry	BG	SIEMENS (Bayer Health)	Siemens (Bayer Healthcare) Advia	mg/l	low		1.13	1.13	high		1.98	1.98
2022-01-01	2022-January	V2_23	Immunoturbidimetry	BG	SIEMENS (Bayer Health)	Siemens (Bayer Healthcare) Advia	mg/l	low		1.19	1.19	high		2.11	2.11
2022-01-01	2022-January	V2_46	immunologic test (LEIA)	DG	SIEMENS (DPC Biermann)	Siemens (DPC Biermann) Immulite	mg/l	low		1.5	1.5	high		2.5	2.5
2022-01-01	2022-January	V2_47	Nephelometry	BW	SIEMENS (Dade Behring)	Siemens (Dade-Behring) Nephelometer	mg/dl	low		0.11	1.1	high		0.19	1.9
2022-01-01	2022-January	V2_24	Immunoturbidimetry	BG	SIEMENS (Bayer Health)	Siemens (Bayer Healthcare) Advia	mg/l	low	<	1	1	high		1.7	1.7
2022-01-01	2022-January	V2_49	Kinetic Nephelometry, particel enhanced	SI	SIEMENS HEALTHINEERS	Siemens (Dade-Behring) BN Prospec	mg/l	low		1.19	1.19	high		2.11	2.11
2022-01-01	2022-January	V2_50	immunologic test (CLIA)	BW	SIEMENS (Dade Behring)	Siemens (DPC Biermann) Immulite 2000	mg/dl	low		1.74	17.4	high		2.91	29.1
2022-01-01	2022-January	V2_53	Nephelometry	BW	SIEMENS (Dade Behring)	Siemens (Dade-Behring) Dimension Vista	mg/l	low		1.17	1.17	high		2.15	2.15
2022-01-01	2022-January	V2_25	Immunoturbidimetry	BG	SIEMENS (Bayer Health)	Siemens: Atellica CH	mg/l	low		1.19	1.19	high		2.08	2.08
2022-01-01	2022-January	V2_9	Turbidimetry: Latex enhanced	SI	SIEMENS HEALTHINEERS	Siemens: Atellica CH	mg/l	low		1.14	1.14	high		2.09	2.09
2022-01-01	2022-January	V2_54	Kinetic Nephelometry, particel enhanced	BW	SIEMENS (Dade Behring)	Siemens (Dade-Behring) Nephelometer	mg/l	low		1.15	1.15	high		2.08	2.08
2022-01-01	2022-January	V2_56	immunologic test (LEIA)	DG	SIEMENS (DPC Biermann)	Siemens (DPC Biermann) Immulite	mg/l	low		1.69	1.69	high		2.97	2.97
2022-01-01	2022-January	V2_152	Kinetic Nephelometry	BW	SIEMENS (Dade Behring)	Siemens (Dade-Behring) Nephelometer	mg/l	low		1.09	1.09	high		1.83	1.83
2022-01-01	2022-January	V2_108	immunologic test (LIA)	SI	SIEMENS HEALTHINEERS	Siemens: Atellica CH	mg/l	low		1.18	1.18	high		2.02	2.02
2022-01-01	2022-January	V2_57	immunologic test (CLIA)	DG	SIEMENS (DPC Biermann)	Siemens (DPC Biermann) Immulite 2000	mg/l	low		1.66	1.66	high		2.63	2.63
2022-01-01	2022-January	V2_176	immunologic test (CLIA)	SI	SIEMENS HEALTHINEERS	Siemens (DPC Biermann) Immulite	mg/l	low		1.55	1.55	high		2.82	2.82
2022-01-01	2022-January	V2_137	Nephelometry	BW	SIEMENS (Dade Behring)	Siemens (Dade-Behring) BN Prospec	mg/l	low		1.19	1.19	high		2.12	2.12
2022-01-01	2022-January	V2_59	Kinetic Nephelometry, particel enhanced	SI	SIEMENS HEALTHINEERS	Siemens (Dade-Behring) BN Prospec	mg/dl	low		0.114	1.14	high		0.211	2.11
2022-01-01	2022-January	V2_60	Turbidimetry: Latex enhanced	RO	ROCHE DIAGNOSTICS	Roche Cobas (6000) System (c501/502/e601)	mg/l	low		1.21	1.21	high		2.12	2.12
2022-01-01	2022-January	V2_173	Turbidimetry	RO	ROCHE DIAGNOSTICS	Roche Cobas (8000) System (c701/702)	mg/l	low		1.13	1.13	high		2.07	2.07
2022-01-01	2022-January	V2_64	Immunoturbidimetry	RO	ROCHE DIAGNOSTICS	Roche Cobas (8000) System (c701/702)	mg/l	low		0.97	0.97	high		1.9	1.9
2022-01-01	2022-January	V2_2	Immunoturbidimetry	RO	ROCHE DIAGNOSTICS	Roche Cobas (6000) System (c501/502/e601)	mg/dl	low		0.134	1.34	high		0.218	2.18
2022-01-01	2022-January	V2_65	Turbidimetry: Latex enhanced	RO	ROCHE DIAGNOSTICS	Roche Cobas (6000) System (c501/502/e601)	mg/l	low		1.44	1.44	high		2.42	2.42
2022-01-01	2022-January	V2_66	Turbidimetry: "Endpoint"-Meth. without predilution	RO	ROCHE DIAGNOSTICS	Roche Cobas (6000) System (c501/502/e601)	mg/l	low		1.31	1.31	high		2.23	2.23
2022-01-01	2022-January	V2_153	Immunoturbidimetry	RO	ROCHE DIAGNOSTICS	Roche Cobas (8000) System (c701/702)	mg/l	low		1.12	1.12	high		2.03	2.03
2022-01-01	2022-January	V2_19	Turbidimetry: no further information	RO	ROCHE DIAGNOSTICS	Roche Cobas (8000) System (c701/702)	mg/l	low		1.41	1.41	high		2.18	2.18
2022-01-01	2022-January	V2_114	Immunoturbidimetry	RO	ROCHE DIAGNOSTICS	Roche Cobas (6000) System (c501/502/e601)	mg/l	low		1.22	1.22	high		2.05	2.05
2022-01-01	2022-January	V2_45	Immunoturbidimetry	RO	ROCHE DIAGNOSTICS	Roche Cobas (6000) System (c501/502/e601)	mg/l	low		1.4	1.4	high		2.4	2.4
2022-01-01	2022-January	V2_70	immunologic test (ECLIA)	RO	ROCHE DIAGNOSTICS	Roche Cobas (8000) System (c701/702)	mg/dl	low		1.4	14	high		2.3	23
2022-01-01	2022-January	V2_71	Immunoturbidimetry	RO	ROCHE DIAGNOSTICS	Roche Cobas (6000) System (c501/502/e601)	mg/dl	low		0.12	1.2	high		0.2	2
2022-01-01	2022-January	V2_73	Turbidimetry: Latex enhanced	RO	ROCHE DIAGNOSTICS	Roche Cobas pro c503,c303	mg/l	low		1.36	1.36	high		2.18	2.18
2022-01-01	2022-January	V2_75	Immunoturbidimetry	RO	ROCHE DIAGNOSTICS	Roche Cobas (8000) System (c701/702)	mg/l	low		1.15	1.15	high		1.77	1.77
2022-01-01	2022-January	V2_76	Turbidimetry: "Endpoint"-Meth. without predilution	RO	ROCHE DIAGNOSTICS	Roche Cobas (8000) System (c701/702)	mg/l	low		1.18	1.18	high		2.03	2.03
2022-01-01	2022-January	V2_77	Turbidimetry: Latex enhanced	RO	ROCHE DIAGNOSTICS	Roche Cobas pro c503,c303	mg/l	low		1.3	1.3	high		2.3	2.3
2022-01-01	2022-January	V2_78	Turbidimetry: Latex enhanced	RO	ROCHE DIAGNOSTICS	Roche Cobas (8000) System (c701/702)	mg/l	low		1.39	1.39	high		2.05	2.05
2022-01-01	2022-January	V2_138	immunologic method	RO	ROCHE DIAGNOSTICS	Roche Cobas (8000) System (c701/702)	mg/dl	low		0.11	1.1	high		0.21	2.1
2022-01-01	2022-January	V2_79	Immunoturbidimetry	RO	ROCHE DIAGNOSTICS	Roche Cobas (6000) System (c501/502/e601)	mg/l	low		1.4	1.4	high		2.5	2.5
2022-01-01	2022-January	V2_80	immunologic test (KIMS)	RO	ROCHE DIAGNOSTICS	Roche Cobas (8000) System (c701/702)	mg/l	low		1.2	1.2	high		2.1	2.1
2022-01-01	2022-January	V2_81	Turbidimetry: Latex enhanced	RO	ROCHE DIAGNOSTICS	Roche Cobas (8000) System (c701/702)	mg/l	low		1.1	1.1	high		2.3	2.3
2022-01-01	2022-January	V2_118	Turbidimetry: Latex enhanced	RO	ROCHE DIAGNOSTICS	Roche Cobas (8000) System (c701/702)	mg/l	low		1.18	1.18	high		2.13	2.13
2022-01-01	2022-January	V2_84	Turbidimetry: Latex enhanced	RO	ROCHE DIAGNOSTICS	Roche Cobas (6000) System (c501/502/e601)	mg/l	low		1.2	1.2	high		2.1	2.1
2022-01-01	2022-January	V2_85	Turbidimetry: Latex enhanced	RO	ROCHE DIAGNOSTICS	Roche Cobas (8000) System (c701/702)	mg/l	low		1.22	1.22	high		2.1	2.1
2022-01-01	2022-January	V2_144	Immunoturbidimetry	RO	ROCHE DIAGNOSTICS	Roche Cobas (6000) System (c501/502/e601)	mg/l	low		1.51	1.51	high		2.37	2.37
2022-01-01	2022-January	V2_174	Immunoturbidimetry	RO	ROCHE DIAGNOSTICS	Roche Cobas (6000) System (c501/502/e601)	mg/l	low		1.31	1.31	high		2.22	2.22
2022-01-01	2022-January	V2_89	Immunoturbidimetry	RO	ROCHE DIAGNOSTICS	Roche Cobas (8000) System (c701/702)	mg/dl	low		0.131	1.31	high		0.222	2.22
2022-01-01	2022-January	V2_90	Immunoturbidimetry	RO	ROCHE DIAGNOSTICS	Roche Cobas (8000) System (c701/702)	mg/l	low		1.28	1.28	high		2.1	2.1
2022-01-01	2022-January	V2_12	Immunoturbidimetry	RO	ROCHE DIAGNOSTICS	Roche Cobas (8000) System (c701/702)	mg/dl	low		0.11	1.1	high		0.21	2.1
2022-01-01	2022-January	V2_27	Turbidimetry: Latex enhanced	RO	ROCHE DIAGNOSTICS	Roche Cobas (6000) System (c501/502/e601)	mg/l	low		1.29	1.29	high		2.23	2.23
2022-01-01	2022-January	V2_149	Immunoturbidimetry	RO	ROCHE DIAGNOSTICS	Roche Cobas (8000) System (c701/702)	mg/l	low		1.11	1.11	high		2.02	2.02
2022-01-01	2022-January	V2_92	Immunoturbidimetry	RO	ROCHE DIAGNOSTICS	Roche Cobas (8000) System (c701/702)	mg/dl	low		0.12	1.2	high		0.21	2.1
2022-01-01	2022-January	V2_130	Turbidimetry: Latex enhanced	RO	ROCHE DIAGNOSTICS	Roche Integra-Systems	mg/l	low		1.55	1.55	high		2.35	2.35
2022-01-01	2022-January	V2_93	Turbidimetry: Latex enhanced	RO	ROCHE DIAGNOSTICS	Roche Cobas 4000 System	mg/l	low		1.35	1.35	high		2.31	2.31
2022-01-01	2022-January	V2_94	Turbidimetry	RO	ROCHE DIAGNOSTICS	Roche Integra-Systems	mg/l	low		1.15	1.15	high		2.1	2.1
2022-01-01	2022-January	V2_154	Immunoturbidimetry	RO	ROCHE DIAGNOSTICS	Roche Cobas (6000) System (c501/502/e601)	mg/l	low		1.21	1.21	high		2.21	2.21
2022-01-01	2022-January	V2_177	Turbidimetry	RO	ROCHE DIAGNOSTICS	Roche Cobas (6000) System (c501/502/e601)	mg/l	low		0.37	0.37	high	<	0.15	0.15
2022-01-01	2022-January	V2_131	Turbidimetry: Latex enhanced	RO	ROCHE DIAGNOSTICS	Roche Integra-Systems	mg/l	low		1.47	1.47	high		2.39	2.39
2022-01-01	2022-January	V2_155	Turbidimetry: Latex enhanced	RO	ROCHE DIAGNOSTICS	Roche Cobas (6000) System (c501/502/e601)	mg/l	low		1.3	1.3	high		2.17	2.17
2022-01-01	2022-January	V2_160	Immunoturbidimetry	RO	ROCHE DIAGNOSTICS	Roche Modular-Systems	mg/l	low		1.44	1.44	high		2.49	2.49
2022-01-01	2022-January	V2_175	Immunoturbidimetry	RO	ROCHE DIAGNOSTICS	Roche Cobas (6000) System (c501/502/e601)	mg/l	low		1.38	1.38	high		2.28	2.28
2022-01-01	2022-January	V2_181	Immunoturbidimetry	RO	ROCHE DIAGNOSTICS	Roche Cobas (6000) System (c501/502/e601)	mg/l	low		1.3	1.3	high		2.3	2.3
2022-05-01	2022-May	V2_168	Immunoturbidimetry	AB	ABBOTT	Abbott: other devices	mg/dl	low		0.12	1.2	high		0.22	2.2
2022-05-01	2022-May	V2_3	Turbidimetry: Latex enhanced	AB	ABBOTT	Abbott: Alinity	mg/dl	low		0.13	1.3	high		0.22	2.2
2022-05-01	2022-May	V2_4	Turbidimetry	AB	ABBOTT	Abbott: Alinity	mg/l	low		1.15	1.15	high		2.18	2.18
2022-05-01	2022-May	V2_105	Turbidimetry	AB	ABBOTT	Abbott: Alinity	mg/l	low		1.2	1.2	high		2.3	2.3
2022-05-01	2022-May	V2_5	Turbidimetry	AB	ABBOTT	Abbott: Alinity	mg/dl	low		0.08	0.8	high		0.16	1.6
2022-05-01	2022-May	V2_106	Turbidimetry: Latex enhanced	AB	ABBOTT	Abbott Architect	mg/l	low		1.12	1.12	high		2	2
2022-05-01	2022-May	V2_109	Turbidimetry	AB	ABBOTT	Abbott: Alinity	mg/dl	low		0.12	1.2	high		0.22	2.2
2022-05-01	2022-May	V2_139	Turbidimetry: Latex enhanced	AB	ABBOTT	Abbott Architect	mg/l	low		1.16	1.16	high		2.17	2.17
2022-05-01	2022-May	V2_0	Immunoturbidimetry	OL	BECKMAN (OLYMPUS)	BECKMAN (OLYMPUS) AU-Systems	mg/l	low		1.26	1.26	high		2.26	2.26
2022-05-01	2022-May	V2_1	Turbidimetry: "Endpoint"-Meth. without predilution	OL	BECKMAN (OLYMPUS)	BECKMAN (OLYMPUS) AU-Systems	mg/l	low		1.23	1.23	high		2.25	2.25
2022-05-01	2022-May	V2_140	Immunoturbidimetry	BE	BECKMAN COULTER	BECKMAN (OLYMPUS) AU-Systems	mg/l	low		1.24	1.24	high		2.2	2.2
2022-05-01	2022-May	V2_151	Turbidimetry: Latex enhanced	OL	BECKMAN (OLYMPUS)	BECKMAN (OLYMPUS) AU-Systems	mg/l	low		1.21	1.21	high		2.21	2.21
2022-05-01	2022-May	V2_132	Immunoturbidimetry	OL	BECKMAN (OLYMPUS)	BECKMAN (OLYMPUS) AU-Systems	mg/l	low		1.5	1.5	high		2.4	2.4
2022-05-01	2022-May	V2_104	Immunoturbidimetry	OL	BECKMAN (OLYMPUS)	BECKMAN (OLYMPUS) AU-Systems	mg/dl	low		0.13	1.3	high		0.22	2.2
2022-05-01	2022-May	V2_182	Turbidimetry: Latex enhanced	OL	BECKMAN (OLYMPUS)	BECKMAN (OLYMPUS) AU-Systems	mg/l	low		1.3	1.3	high		2.4	2.4
2022-05-01	2022-May	V2_170	Turbidimetry	BE	BECKMAN COULTER	BECKMAN (OLYMPUS) AU-Systems	mg/l	low		1.2	1.2	high		2.24	2.24
2022-05-01	2022-May	V2_6	Turbidimetry: Latex enhanced	OL	BECKMAN (OLYMPUS)	BECKMAN (OLYMPUS) AU-Systems	mg/l	low		1.58	1.58	high		2.82	2.82
2022-05-01	2022-May	V2_8	Immunoturbidimetry	OL	BECKMAN (OLYMPUS)	BECKMAN (OLYMPUS) AU-Systems	mg/l	low		1.25	1.25	high		2.22	2.22
2022-05-01	2022-May	V2_101	Nephelometry	BE	BECKMAN COULTER	Beckman Immage-Systems	mg/dl	low		0.127	1.27	high		0.266	2.66
2022-05-01	2022-May	V2_10	Turbidimetry: Latex enhanced	OL	BECKMAN (OLYMPUS)	BECKMAN (OLYMPUS) AU-Systems	mg/l	low		1.26	1.26	high		2.24	2.24
2022-05-01	2022-May	V2_13	Turbidimetry	OL	BECKMAN (OLYMPUS)	BECKMAN (OLYMPUS) AU-Systems	mg/l	low		1.39	1.39	high		2.41	2.41
2022-05-01	2022-May	V2_163	Immunoturbidimetry	BE	BECKMAN COULTER	BECKMAN (OLYMPUS) AU-Systems	mg/l	low		1.24	1.24	high		2.18	2.18
2022-05-01	2022-May	V2_158	Turbidimetry: Latex enhanced	BE	BECKMAN COULTER	BECKMAN (OLYMPUS) AU-Systems	mg/dl	low		0.13	1.3	high		0.23	2.3
2022-05-01	2022-May	V2_29	immunologic test (CLIA)	BW	SIEMENS (Dade Behring)	Siemens (DPC Biermann) Immulite	mg/l	low		1.02	1.02	high		1.77	1.77
2022-05-01	2022-May	V2_30	Nephelometry	BW	SIEMENS (Dade Behring)	Siemens (Dade-Behring) Nephelometer	mg/l	low		1.01	1.01	high		1.91	1.91
2022-05-01	2022-May	V2_31	Nephelometry	BW	SIEMENS (Dade Behring)	Siemens (Dade-Behring) Nephelometer	mg/dl	low		0.1	1	high		0.19	1.9
2022-05-01	2022-May	V2_15	Turbidimetry: Latex enhanced	BG	SIEMENS (Bayer Health)	Siemens (Bayer Healthcare) Advia	mg/l	low		1.1	1.1	high		2	2
2022-05-01	2022-May	V2_32	Nephelometry	BW	SIEMENS (Dade Behring)	Siemens (Dade-Behring) Nephelometer	mg/dl	low		0.11	1.1	high		0.2	2
2022-05-01	2022-May	V2_34	Nephelometry	BW	SIEMENS (Dade Behring)	Siemens (Dade-Behring) BN Prospec	µg/ml	low		1.12	1.12	high		2.02	2.02
2022-05-01	2022-May	V2_37	Nephelometry	BW	SIEMENS (Dade Behring)	Siemens (Dade-Behring) Nephelometer	mg/l	low		1.05	1.05	high		2.04	2.04
2022-05-01	2022-May	V2_38	Nephelometry	BW	SIEMENS (Dade Behring)	Siemens (Dade-Behring) BN Prospec	mg/l	low		1.02	1.02	high		1.99	1.99
2022-05-01	2022-May	V2_97	Turbidimetry: "Endpoint"-Meth. without predilution	SI	SIEMENS HEALTHINEERS	Siemens (Dade-Behring) Atellica NEPH 630	mg/l	low		1.05	1.05	high		2.03	2.03
2022-05-01	2022-May	V2_125	Immunoturbidimetry	BG	SIEMENS (Bayer Health)	Siemens: Atellica CH	mg/dl	low		0.103	1.03	high		0.194	1.94
2022-05-01	2022-May	V2_18	Turbidimetry: Latex enhanced	BG	SIEMENS (Bayer Health)	Siemens (Bayer Healthcare) Advia	mg/dl	low		0.104	1.04	high		0.206	2.06
2022-05-01	2022-May	V2_40	Kinetic Nephelometry	BW	SIEMENS (Dade Behring)	Siemens (Dade-Behring) Atellica NEPH 630	mg/l	low		1.04	1.04	high		1.97	1.97
2022-05-01	2022-May	V2_42	Nephelometry	BW	SIEMENS (Dade Behring)	Siemens (Dade-Behring) BN Prospec	mg/dl	low		0.107	1.07	high		0.201	2.01
2022-05-01	2022-May	V2_44	Nephelometry	BW	SIEMENS (Dade Behring)	Siemens (Dade-Behring) Nephelometer	mg/l	low		0.97	0.97	high		1.83	1.83
2022-05-01	2022-May	V2_22	Immunoturbidimetry	BG	SIEMENS (Bayer Health)	Siemens (Bayer Healthcare) Advia	mg/l	low		1.09	1.09	high		2.01	2.01
2022-05-01	2022-May	V2_23	Immunoturbidimetry	BG	SIEMENS (Bayer Health)	Siemens (Bayer Healthcare) Advia	mg/l	low		1.05	1.05	high		1.76	1.76
2022-05-01	2022-May	V2_46	immunologic test (LEIA)	DG	SIEMENS (DPC Biermann)	Siemens (DPC Biermann) Immulite	mg/l	low		1.25	1.25	high		2.27	2.27
2022-05-01	2022-May	V2_47	Nephelometry	BW	SIEMENS (Dade Behring)	Siemens (Dade-Behring) Nephelometer	mg/dl	low		0.1	1	high		0.18	1.8
2022-05-01	2022-May	V2_127	Turbidimetry: Latex enhanced	SI	SIEMENS HEALTHINEERS	Siemens: Atellica CH	mg/dl	low		0.104	1.04	high		0.202	2.02
2022-05-01	2022-May	V2_112	immunologic test (LEIA)	DG	SIEMENS (DPC Biermann)	Siemens (DPC Biermann) Immulite 2000	mg/l	low		1.44	1.44	high		2.97	2.97
2022-05-01	2022-May	V2_49	Kinetic Nephelometry, particel enhanced	SI	SIEMENS HEALTHINEERS	Siemens (Dade-Behring) BN Prospec	mg/l	low		1.09	1.09	high		2.07	2.07
2022-05-01	2022-May	V2_50	immunologic test (CLIA)	BW	SIEMENS (Dade Behring)	Siemens (DPC Biermann) Immulite 2000	mg/l	low		1.59	1.59	high		3.12	3.12
2022-05-01	2022-May	V2_52	Turbidimetry: no further information	BW	SIEMENS (Dade Behring)	Siemens (Dade-Behring) Dimension	mg/l	low		0.7	0.7	high		1.7	1.7
2022-05-01	2022-May	V2_53	Nephelometry	BW	SIEMENS (Dade Behring)	Siemens (Dade-Behring) Dimension Vista	mg/l	low		1.05	1.05	high		2.02	2.02
2022-05-01	2022-May	V2_9	Turbidimetry: Latex enhanced	SI	SIEMENS HEALTHINEERS	Siemens: Atellica CH	mg/l	low		1.13	1.13	high		2.05	2.05
2022-05-01	2022-May	V2_56	immunologic test (LEIA)	DG	SIEMENS (DPC Biermann)	Siemens (DPC Biermann) Immulite	mg/l	low		1.36	1.36	high		2.69	2.69
2022-05-01	2022-May	V2_152	Kinetic Nephelometry	BW	SIEMENS (Dade Behring)	Siemens (Dade-Behring) Nephelometer	mg/l	low		0.96	0.96	high		1.89	1.89
2022-05-01	2022-May	V2_108	immunologic test (LIA)	SI	SIEMENS HEALTHINEERS	Siemens: Atellica CH	mg/l	low		1.02	1.02	high		1.99	1.99
2022-05-01	2022-May	V2_113	immunologic test (CLIA)	DG	SIEMENS (DPC Biermann)	Siemens (DPC Biermann) Immulite 2000	mg/l	low		0.211	0.21	high		0.84	0.84
2022-05-01	2022-May	V2_57	immunologic test (CLIA)	DG	SIEMENS (DPC Biermann)	Siemens (DPC Biermann) Immulite 2000	mg/l	low		1.41	1.41	high		2.95	2.95
2022-05-01	2022-May	V2_137	Nephelometry	BW	SIEMENS (Dade Behring)	Siemens (Dade-Behring) BN Prospec	mg/l	low		1.1	1.1	high		2.05	2.05
2022-05-01	2022-May	V2_59	Kinetic Nephelometry, particel enhanced	SI	SIEMENS HEALTHINEERS	Siemens (Dade-Behring) BN Prospec	mg/dl	low		0.107	1.07	high		0.205	2.05
2022-05-01	2022-May	V2_129	Turbidimetry: Latex enhanced	SI	SIEMENS HEALTHINEERS	Siemens: Atellica CH	mg/dl	low		0.106	1.06	high		0.204	2.04
2022-05-01	2022-May	V2_183	Turbidimetry: Latex enhanced	SI	SIEMENS HEALTHINEERS	Siemens (Bayer Healthcare) Advia 1800	mg/l	low		1.34	1.34	high		2.56	2.56
2022-05-01	2022-May	V2_173	Turbidimetry	RO	ROCHE DIAGNOSTICS	Roche Cobas (8000) System (c701/702)	mg/l	low		1.14	1.14	high		2.18	2.18
2022-05-01	2022-May	V2_62	immunologic test (ECLIA)	RO	ROCHE DIAGNOSTICS	Roche Cobas (8000) System (c701/702)	mg/l	low		1.09	1.09	high		2.17	2.17
2022-05-01	2022-May	V2_63	Turbidimetry: "Endpoint"-Meth. without predilution	RO	ROCHE DIAGNOSTICS	Roche Cobas (6000) System (c501/502/e601)	mg/dl	low		0.136	1.36	high		0.245	2.45
2022-05-01	2022-May	V2_64	Immunoturbidimetry	RO	ROCHE DIAGNOSTICS	Roche Cobas (8000) System (c701/702)	mg/l	low		1.02	1.02	high		2.05	2.05
2022-05-01	2022-May	V2_2	Immunoturbidimetry	RO	ROCHE DIAGNOSTICS	Roche Cobas (6000) System (c501/502/e601)	mg/dl	low		0.117	1.17	high		0.227	2.27
2022-05-01	2022-May	V2_65	Turbidimetry: Latex enhanced	RO	ROCHE DIAGNOSTICS	Roche Cobas (6000) System (c501/502/e601)	mg/l	low		1.23	1.23	high		2.42	2.42
2022-05-01	2022-May	V2_66	Turbidimetry: "Endpoint"-Meth. without predilution	RO	ROCHE DIAGNOSTICS	Roche Cobas (6000) System (c501/502/e601)	mg/l	low		1.32	1.32	high		2.77	2.77
2022-05-01	2022-May	V2_153	Immunoturbidimetry	RO	ROCHE DIAGNOSTICS	Roche Cobas (8000) System (c701/702)	mg/l	low		1.08	1.08	high		2.12	2.12
2022-05-01	2022-May	V2_19	Turbidimetry: no further information	RO	ROCHE DIAGNOSTICS	Roche Cobas (8000) System (c701/702)	mg/l	low		1.24	1.24	high		2.37	2.37
2022-05-01	2022-May	V2_67	Turbidimetry: Latex enhanced	RO	ROCHE DIAGNOSTICS	Roche Cobas (6000) System (c501/502/e601)	mg/l	low		1.26	1.26	high		2.45	2.45
2022-05-01	2022-May	V2_115	Turbidimetry: Latex enhanced	RO	ROCHE DIAGNOSTICS	Roche Cobas (6000) System (c501/502/e601)	mg/l	low		1.14	1.14	high		2.19	2.19
2022-05-01	2022-May	V2_142	immunologic method	RO	ROCHE DIAGNOSTICS	Roche Cobas (6000) System (c501/502/e601)	mg/l	low		1.16	1.16	high		2.22	2.22
2022-05-01	2022-May	V2_70	immunologic test (ECLIA)	RO	ROCHE DIAGNOSTICS	Roche Cobas (8000) System (c701/702)	mg/l	low		1.1	1.1	high		2.2	2.2
2022-05-01	2022-May	V2_71	Immunoturbidimetry	RO	ROCHE DIAGNOSTICS	Roche Cobas (6000) System (c501/502/e601)	mg/dl	low		0.11	1.1	high		0.2	2
2022-05-01	2022-May	V2_116	Turbidimetry	RO	ROCHE DIAGNOSTICS	Roche Cobas (6000) System (c501/502/e601)	mg/l	low		1	1	high		2.08	2.08
2022-05-01	2022-May	V2_73	Turbidimetry: Latex enhanced	RO	ROCHE DIAGNOSTICS	Roche Cobas pro c503,c303	mg/l	low		1.27	1.27	high		2.43	2.43
2022-05-01	2022-May	V2_143	Turbidimetry: Latex enhanced	RO	ROCHE DIAGNOSTICS	Roche Cobas (6000) System (c501/502/e601)	mg/l	low		1.1	1.1	high		2.2	2.2
2022-05-01	2022-May	V2_75	Immunoturbidimetry	RO	ROCHE DIAGNOSTICS	Roche Cobas (8000) System (c701/702)	mg/l	low		1.1	1.1	high		2.1	2.1
2022-05-01	2022-May	V2_77	Turbidimetry: Latex enhanced	RO	ROCHE DIAGNOSTICS	Roche Cobas pro c503,c303	mg/l	low		1.3	1.3	high		2.4	2.4
2022-05-01	2022-May	V2_78	Turbidimetry: Latex enhanced	RO	ROCHE DIAGNOSTICS	Roche Cobas (8000) System (c701/702)	mg/l	low		1.19	1.19	high		1.93	1.93
2022-05-01	2022-May	V2_79	Immunoturbidimetry	RO	ROCHE DIAGNOSTICS	Roche Cobas (6000) System (c501/502/e601)	mg/l	low		1.4	1.4	high		2.6	2.6
2022-05-01	2022-May	V2_80	immunologic test (KIMS)	RO	ROCHE DIAGNOSTICS	Roche Cobas (8000) System (c701/702)	mg/l	low		1.1	1.1	high		2	2
2022-05-01	2022-May	V2_117	Immunoturbidimetry	RO	ROCHE DIAGNOSTICS	Roche Cobas (8000) System (e801)	µg/ml	low		1.2	1.2	high		2.2	2.2
2022-05-01	2022-May	V2_184	Turbidimetry: "Endpoint"-Meth. without predilution	RO	ROCHE DIAGNOSTICS	Roche Modular-Systems	mg/l	low		1.09	1.09	high		2.23	2.23
2022-05-01	2022-May	V2_118	Turbidimetry: Latex enhanced	RO	ROCHE DIAGNOSTICS	Roche Cobas (8000) System (c701/702)	mg/l	low		1.1	1.1	high		2.26	2.26
2022-05-01	2022-May	V2_148	Turbidimetry: Latex enhanced	RO	ROCHE DIAGNOSTICS	Roche Cobas (8000) System (c701/702)	mg/l	low		1.16	1.16	high		2.25	2.25
2022-05-01	2022-May	V2_85	Turbidimetry: Latex enhanced	RO	ROCHE DIAGNOSTICS	Roche Cobas (8000) System (c701/702)	mg/l	low		1.09	1.09	high		1.98	1.98
2022-05-01	2022-May	V2_167	immunologic test (CLIA)	RO	ROCHE DIAGNOSTICS	Roche Cobas (8000) System (e801)	mg/l	low		1.1	1.1	high		2.23	2.23
2022-05-01	2022-May	V2_144	Immunoturbidimetry	RO	ROCHE DIAGNOSTICS	Roche Cobas (6000) System (c501/502/e601)	mg/l	low		1.32	1.32	high		2.45	2.45
2022-05-01	2022-May	V2_174	Immunoturbidimetry	RO	ROCHE DIAGNOSTICS	Roche Cobas (6000) System (c501/502/e601)	mg/l	low		1.23	1.23	high		2.05	2.05
2022-05-01	2022-May	V2_89	Immunoturbidimetry	RO	ROCHE DIAGNOSTICS	Roche Cobas (8000) System (c701/702)	mg/dl	low		0.117	1.17	high		0.218	2.18
2022-05-01	2022-May	V2_12	Immunoturbidimetry	RO	ROCHE DIAGNOSTICS	Roche Cobas (8000) System (c701/702)	mg/dl	low		0.1	1	high		0.22	2.2
2022-05-01	2022-May	V2_27	Turbidimetry: Latex enhanced	RO	ROCHE DIAGNOSTICS	Roche Cobas (6000) System (c501/502/e601)	mg/l	low		1.28	1.28	high		2.65	2.65
2022-05-01	2022-May	V2_149	Immunoturbidimetry	RO	ROCHE DIAGNOSTICS	Roche Cobas (6000) System (c501/502/e601)	mg/l	low		1.22	1.22	high		2.4	2.4
2022-05-01	2022-May	V2_92	Immunoturbidimetry	RO	ROCHE DIAGNOSTICS	Roche Cobas (8000) System (c701/702)	mg/dl	low		0.1	1	high		0.21	2.1
2022-05-01	2022-May	V2_130	Turbidimetry: Latex enhanced	RO	ROCHE DIAGNOSTICS	Roche Cobas (6000) System (c501/502/e601)	mg/l	low		1.31	1.31	high		2.57	2.57
2022-05-01	2022-May	V2_93	Turbidimetry: Latex enhanced	RO	ROCHE DIAGNOSTICS	Roche Cobas 4000 System	mg/l	low		1.29	1.29	high		2.41	2.41
2022-05-01	2022-May	V2_94	Turbidimetry	RO	ROCHE DIAGNOSTICS	Roche Integra-Systems	mg/l	low		1.18	1.18	high		2.32	2.32
2022-05-01	2022-May	V2_154	Immunoturbidimetry	RO	ROCHE DIAGNOSTICS	Roche Cobas (6000) System (c501/502/e601)	mg/l	low		1.18	1.18	high		2.56	2.56
2022-05-01	2022-May	V2_177	Turbidimetry	RO	ROCHE DIAGNOSTICS	Roche Cobas (6000) System (c501/502/e601)	mg/l	low		1.23	1.23	high		2.41	2.41
2022-05-01	2022-May	V2_185	Immunoturbidimetry	RO	ROCHE DIAGNOSTICS	Roche Cobas (6000) System (c501/502/e601)	mg/l	low		1.27	1.27	high		2.19	2.19
2022-05-01	2022-May	V2_131	Turbidimetry: Latex enhanced	RO	ROCHE DIAGNOSTICS	Roche Cobas (6000) System (c501/502/e601)	mg/l	low		1.3	1.3	high		2.59	2.59
2022-05-01	2022-May	V2_155	Turbidimetry: Latex enhanced	RO	ROCHE DIAGNOSTICS	Roche Cobas (6000) System (c501/502/e601)	mg/l	low		1.31	1.31	high		2.41	2.41
2022-05-01	2022-May	V2_175	Immunoturbidimetry	RO	ROCHE DIAGNOSTICS	Roche Cobas (6000) System (c501/502/e601)	mg/l	low		1.3	1.3	high		2.53	2.53
2022-10-01	2022-October	V2_168	Immunoturbidimetry	AB	ABBOTT	Abbott: other devices	mg/dl	low		0.11	1.1	high		0.21	2.1
2022-10-01	2022-October	V2_3	Turbidimetry: Latex enhanced	AB	ABBOTT	Abbott: Alinity	mg/dl	low		0.117	1.17	high		0.215	2.15
2022-10-01	2022-October	V2_4	Turbidimetry	AB	ABBOTT	Abbott: Alinity	mg/l	low		1.16	1.16	high		2.16	2.16
2022-10-01	2022-October	V2_105	Turbidimetry	AB	ABBOTT	Abbott: Alinity	mg/l	low		1.2	1.2	high		2.2	2.2
2022-10-01	2022-October	V2_5	Turbidimetry	AB	ABBOTT	Abbott: Alinity	mg/dl	low		0.117	1.17	high		0.215	2.15
2022-10-01	2022-October	V2_147	Immunoturbidimetry	AB	ABBOTT	Abbott: Alinity	mg/l	low		1.12	1.12	high		2.09	2.09
2022-10-01	2022-October	V2_6	Immunoturbidimetry	AB	ABBOTT	Abbott: Alinity	mg/l	low		1.14	1.14	high		2.15	2.15
2022-10-01	2022-October	V2_106	Turbidimetry: Latex enhanced	AB	ABBOTT	Abbott Architect	mg/l	low		1.08	1.08	high		2.14	2.14
2022-10-01	2022-October	V2_134	Immunoturbidimetry	AB	ABBOTT	Abbott: other devices	mg/l	low		1.19	1.19	high		2.2	2.2
2022-10-01	2022-October	V2_139	Turbidimetry: Latex enhanced	AB	ABBOTT	Abbott Architect	mg/l	low		1.27	1.27	high		2.19	2.19
2022-10-01	2022-October	V2_0	Immunoturbidimetry	OL	BECKMAN (OLYMPUS)	BECKMAN (OLYMPUS) AU-Systems	mg/l	low		1.22	1.22	high		2.26	2.26
2022-10-01	2022-October	V2_1	Turbidimetry: "Endpoint"-Meth. without predilution	OL	BECKMAN (OLYMPUS)	BECKMAN (OLYMPUS) AU-Systems	mg/l	low		1.21	1.21	high		2.15	2.15
2022-10-01	2022-October	V2_186	Turbidimetry: "Endpoint"-Meth. without predilution	OL	BECKMAN (OLYMPUS)	BECKMAN (OLYMPUS) AU-Systems	mg/l	low		1.21	1.21	high		2.26	2.26
2022-10-01	2022-October	V2_151	Turbidimetry: Latex enhanced	OL	BECKMAN (OLYMPUS)	BECKMAN (OLYMPUS) AU-Systems	mg/l	low		1.19	1.19	high		2.21	2.21
2022-10-01	2022-October	V2_132	Immunoturbidimetry	OL	BECKMAN (OLYMPUS)	BECKMAN (OLYMPUS) AU-Systems	mg/l	low		1.1	1.1	high		2.3	2.3
2022-10-01	2022-October	V2_104	Immunoturbidimetry	OL	BECKMAN (OLYMPUS)	BECKMAN (OLYMPUS) AU-Systems	mg/dl	low		0.12	1.2	high		0.22	2.2
2022-10-01	2022-October	V2_146	Immunoturbidimetry	OL	BECKMAN (OLYMPUS)	BECKMAN (OLYMPUS) AU-Systems	mg/dl	low		0.12	1.2	high		0.22	2.2
2022-10-01	2022-October	V2_182	Turbidimetry: Latex enhanced	OL	BECKMAN (OLYMPUS)	BECKMAN (OLYMPUS) AU-Systems	mg/l	low		1.2	1.2	high		2.3	2.3
2022-10-01	2022-October	V2_170	Turbidimetry	BE	BECKMAN COULTER	BECKMAN (OLYMPUS) AU-Systems	mg/l	low		1.11	1.11	high		2.26	2.26
2022-10-01	2022-October	V2_7	Turbidimetry	OL	BECKMAN (OLYMPUS)	BECKMAN (OLYMPUS) AU-Systems	mg/l	low		1.24	1.24	high		2.26	2.26
2022-10-01	2022-October	V2_8	Immunoturbidimetry	OL	BECKMAN (OLYMPUS)	BECKMAN (OLYMPUS) AU-Systems	mg/l	low		1.23	1.23	high		2.22	2.22
2022-10-01	2022-October	V2_101	Nephelometry	BE	BECKMAN COULTER	Beckman Immage-Systems	mg/dl	low		0.131	1.31	high		0.261	2.61
2022-10-01	2022-October	V2_107	Turbidimetry: Latex enhanced	OL	BECKMAN (OLYMPUS)	BECKMAN (OLYMPUS) AU-Systems	mg/l	low		1.23	1.23	high		2.24	2.24
2022-10-01	2022-October	V2_10	Turbidimetry: Latex enhanced	OL	BECKMAN (OLYMPUS)	BECKMAN (OLYMPUS) AU-Systems	mg/l	low		1.1	1.1	high		2.1	2.1
2022-10-01	2022-October	V2_13	Turbidimetry	OL	BECKMAN (OLYMPUS)	BECKMAN (OLYMPUS) AU-Systems	mg/l	low		1.23	1.23	high		2.25	2.25
2022-10-01	2022-October	V2_29	immunologic test (CLIA)	BW	SIEMENS (Dade Behring)	Siemens (DPC Biermann) Immulite	mg/l	low		0.793	0.79	high		1.5	1.5
2022-10-01	2022-October	V2_30	Nephelometry	BW	SIEMENS (Dade Behring)	Siemens (Dade-Behring) Nephelometer	mg/l	low		0.94	0.94	high		1.68	1.68
2022-10-01	2022-October	V2_31	Nephelometry	BW	SIEMENS (Dade Behring)	Siemens (Dade-Behring) Nephelometer	mg/dl	low		0.1	1	high		0.19	1.9
2022-10-01	2022-October	V2_15	Turbidimetry: Latex enhanced	BG	SIEMENS (Bayer Health)	Siemens (Bayer Healthcare) Advia	mg/l	low		1	1	high		2	2
2022-10-01	2022-October	V2_16	Turbidimetry: Latex enhanced	BG	SIEMENS (Bayer Health)	Siemens (Bayer Healthcare) Advia	mg/l	low		1.04	1.04	high		1.97	1.97
2022-10-01	2022-October	V2_32	Nephelometry	BW	SIEMENS (Dade Behring)	Siemens (Dade-Behring) Nephelometer	mg/dl	low		0.11	1.1	high		0.19	1.9
2022-10-01	2022-October	V2_34	Nephelometry	BW	SIEMENS (Dade Behring)	Siemens (Dade-Behring) BN Prospec	µg/ml	low		1.02	1.02	high		2	2
2022-10-01	2022-October	V2_37	Nephelometry	BW	SIEMENS (Dade Behring)	Siemens (Dade-Behring) Nephelometer	mg/l	low		0.97	0.97	high		1.78	1.78
2022-10-01	2022-October	V2_38	Nephelometry	BW	SIEMENS (Dade Behring)	Siemens (Dade-Behring) BN Prospec	mg/l	low		1.05	1.05	high		2	2
2022-10-01	2022-October	V2_97	Turbidimetry: "Endpoint"-Meth. without predilution	SI	SIEMENS HEALTHINEERS	Siemens (Dade-Behring) Atellica NEPH 630	mg/l	low		1.09	1.09	high		1.97	1.97
2022-10-01	2022-October	V2_18	Turbidimetry: Latex enhanced	BG	SIEMENS (Bayer Health)	Siemens (Bayer Healthcare) Advia	mg/dl	low		0.099	0.99	high		0.203	2.03
2022-10-01	2022-October	V2_39	Nephelometry	BW	SIEMENS (Dade Behring)	Siemens (Dade-Behring) Nephelometer	mg/dl	low		0.11	1.1	high		0.18	1.8
2022-10-01	2022-October	V2_40	Kinetic Nephelometry	BW	SIEMENS (Dade Behring)	Siemens (Dade-Behring) Atellica NEPH 630	mg/l	low		1.05	1.05	high		2	2
2022-10-01	2022-October	V2_42	Nephelometry	BW	SIEMENS (Dade Behring)	Siemens (Dade-Behring) BN Prospec	mg/dl	low		0.1	1	high		0.195	1.95
2022-10-01	2022-October	V2_23	Immunoturbidimetry	BG	SIEMENS (Bayer Health)	Siemens (Bayer Healthcare) Advia	mg/l	low		1.07	1.07	high		1.97	1.97
2022-10-01	2022-October	V2_46	Kinetic Nephelometry, particel enhanced	BW	SIEMENS (Dade Behring)	Siemens (Dade-Behring) Atellica NEPH 630	mg/l	low		1.01	1.01	high		2.01	2.01
2022-10-01	2022-October	V2_47	Nephelometry	BW	SIEMENS (Dade Behring)	Siemens (Dade-Behring) Nephelometer	mg/dl	low		0.1	1	high		0.18	1.8
2022-10-01	2022-October	V2_127	Turbidimetry: Latex enhanced	SI	SIEMENS HEALTHINEERS	Siemens: Atellica CH	mg/dl	low		0.106	1.06	high		0.21	2.1
2022-10-01	2022-October	V2_112	immunologic test (LEIA)	DG	SIEMENS (DPC Biermann)	Siemens (DPC Biermann) Immulite 2000	mg/l	low		1.51	1.51	high		3.03	3.03
2022-10-01	2022-October	V2_24	Immunoturbidimetry	BG	SIEMENS (Bayer Health)	Siemens (Bayer Healthcare) Advia	mg/l	low		0.78	0.78	high		1.9	1.9
2022-10-01	2022-October	V2_179	Kinetic Nephelometry, particel enhanced	BW	SIEMENS (Dade Behring)	Siemens (Dade-Behring) Nephelometer	mg/l	low		1.13	1.13	high		2.08	2.08
2022-10-01	2022-October	V2_49	Kinetic Nephelometry, particel enhanced	SI	SIEMENS HEALTHINEERS	Siemens (Dade-Behring) BN Prospec	mg/l	low		1.17	1.17	high		2.08	2.08
2022-10-01	2022-October	V2_50	immunologic test (CLIA)	BW	SIEMENS (Dade Behring)	Siemens (DPC Biermann) Immulite 2000	mg/l	low		1.55	1.55	high		3.38	3.38
2022-10-01	2022-October	V2_52	Turbidimetry: no further information	BW	SIEMENS (Dade Behring)	Siemens (Dade-Behring) Dimension	mg/l	low		0.9	0.9	high		2	2
2022-10-01	2022-October	V2_53	Nephelometry	BW	SIEMENS (Dade Behring)	Siemens (Dade-Behring) Dimension Vista	mg/l	low		1.03	1.03	high		2.02	2.02
2022-10-01	2022-October	V2_9	Turbidimetry: Latex enhanced	SI	SIEMENS HEALTHINEERS	Siemens: Atellica CH	mg/l	low		1.01	1.01	high		2.13	2.13
2022-10-01	2022-October	V2_54	Kinetic Nephelometry, particel enhanced	BW	SIEMENS (Dade Behring)	Siemens (Dade-Behring) Nephelometer	mg/l	low		1.03	1.03	high		2	2
2022-10-01	2022-October	V2_56	immunologic test (LEIA)	DG	SIEMENS (DPC Biermann)	Siemens (DPC Biermann) Immulite	mg/l	low		1.31	1.31	high		2.92	2.92
2022-10-01	2022-October	V2_128	Kinetic Nephelometry, particel enhanced	BW	SIEMENS (Dade Behring)	Siemens (Dade-Behring) Nephelometer	mg/l	low		1.08	1.08	high		2.01	2.01
2022-10-01	2022-October	V2_165	Nephelometry	SI	SIEMENS HEALTHINEERS	Siemens: Atellica NEPH 630	mg/l	low		1.09	1.09	high		2.02	2.02
2022-10-01	2022-October	V2_152	Kinetic Nephelometry	BW	SIEMENS (Dade Behring)	Siemens (Dade-Behring) Nephelometer	mg/l	low		1.82	1.82	high		1	1
2022-10-01	2022-October	V2_108	immunologic test (LIA)	SI	SIEMENS HEALTHINEERS	Siemens: Atellica CH	mg/l	low		1	1	high		2	2
2022-10-01	2022-October	V2_113	immunologic test (CLIA)	DG	SIEMENS (DPC Biermann)	Siemens (DPC Biermann) Immulite 2000	mg/l	low		0.43	0.43	high		1.19	1.19
2022-10-01	2022-October	V2_57	immunologic test (CLIA)	DG	SIEMENS (DPC Biermann)	Siemens (DPC Biermann) Immulite 2000	mg/l	low		1.49	1.49	high		2.72	2.72
2022-10-01	2022-October	V2_137	Nephelometry	BW	SIEMENS (Dade Behring)	Siemens (Dade-Behring) BN Prospec	mg/l	low		1.06	1.06	high		2.01	2.01
2022-10-01	2022-October	V2_166	Kinetic Nephelometry, particel enhanced	SI	SIEMENS HEALTHINEERS	Siemens (Dade-Behring) BN Prospec	mg/dl	low		0.11	1.1	high		0.2	2
2022-10-01	2022-October	V2_187	Nephelometry	SI	SIEMENS HEALTHINEERS	Siemens: Atellica NEPH 630	mg/dl	low	<	0.322	3.22	high	<	0.322	3.22
2022-10-01	2022-October	V2_59	Kinetic Nephelometry, particel enhanced	SI	SIEMENS HEALTHINEERS	Siemens (Dade-Behring) BN Prospec	mg/dl	low		0.101	1.01	high		0.193	1.93
2022-10-01	2022-October	V2_129	Turbidimetry: Latex enhanced	SI	SIEMENS HEALTHINEERS	Siemens: Atellica CH	mg/dl	low		0.105	1.05	high		0.201	2.01
2022-10-01	2022-October	V2_183	Turbidimetry: Latex enhanced	SI	SIEMENS HEALTHINEERS	Siemens (Bayer Healthcare) Advia 1800	mg/l	low		0.99	0.99	high		1.96	1.96
2022-10-01	2022-October	V2_173	Turbidimetry	RO	ROCHE DIAGNOSTICS	Roche Cobas (8000) System (c701/702)	mg/l	low		0.92	0.92	high		1.81	1.81
2022-10-01	2022-October	V2_62	Turbidimetry: Latex enhanced	RO	ROCHE DIAGNOSTICS	Roche Cobas (8000) System (c701/702)	mg/l	low		1.04	1.04	high		2.11	2.11
2022-10-01	2022-October	V2_2	Immunoturbidimetry	RO	ROCHE DIAGNOSTICS	Roche Cobas (6000) System (c501/502/e601)	mg/dl	low		0.114	1.14	high		0.22	2.2
2022-10-01	2022-October	V2_65	Turbidimetry: Latex enhanced	RO	ROCHE DIAGNOSTICS	Roche Cobas (6000) System (c501/502/e601)	mg/l	low		1.13	1.13	high		2.23	2.23
2022-10-01	2022-October	V2_66	Turbidimetry: "Endpoint"-Meth. without predilution	RO	ROCHE DIAGNOSTICS	Roche Cobas (6000) System (c501/502/e601)	mg/l	low		1.08	1.08	high		2.16	2.16
2022-10-01	2022-October	V2_126	Immunoturbidimetry	RO	ROCHE DIAGNOSTICS	Roche Cobas (6000) System (c501/502/e601)	mg/dl	low		0.112	1.12	high		0.217	2.17
2022-10-01	2022-October	V2_153	Immunoturbidimetry	RO	ROCHE DIAGNOSTICS	Roche Cobas (8000) System (c701/702)	mg/l	low		1.1	1.1	high
2022-10-01	2022-October	V2_153	Immunoturbidimetry	RO	ROCHE DIAGNOSTICS	Roche Cobas (8000) System (c701/702)	mg/l	low				high		2.1	2.1
2022-10-01	2022-October	V2_19	Turbidimetry: no further information	RO	ROCHE DIAGNOSTICS	Roche Cobas (8000) System (c701/702)	mg/l	low		1	1	high		2.12	2.12
2022-10-01	2022-October	V2_67	Turbidimetry: Latex enhanced	RO	ROCHE DIAGNOSTICS	Roche Cobas (6000) System (c501/502/e601)	mg/l	low		1.04	1.04	high		2.08	2.08
2022-10-01	2022-October	V2_115	Turbidimetry: Latex enhanced	RO	ROCHE DIAGNOSTICS	Roche Cobas (6000) System (c501/502/e601)	mg/l	low		1.08	1.08	high		2.14	2.14
2022-10-01	2022-October	V2_142	immunologic method	RO	ROCHE DIAGNOSTICS	Roche Cobas (6000) System (c501/502/e601)	mg/l	low		1.09	1.09	high		2.11	2.11
2022-10-01	2022-October	V2_71	Immunoturbidimetry	RO	ROCHE DIAGNOSTICS	Roche Cobas pure c303	mg/dl	low		0.098	0.98	high		0.192	1.92
2022-10-01	2022-October	V2_116	Turbidimetry	RO	ROCHE DIAGNOSTICS	Roche Cobas (6000) System (c501/502/e601)	mg/l	low		1.17	1.17	high		2.32	2.32
2022-10-01	2022-October	V2_73	Turbidimetry: Latex enhanced	RO	ROCHE DIAGNOSTICS	Roche Cobas pro c503,c303	mg/l	low		1.22	1.22	high		2.3	2.3
2022-10-01	2022-October	V2_180	Turbidimetry: Latex enhanced	RO	ROCHE DIAGNOSTICS	Roche Cobas (6000) System (c501/502/e601)	mg/l	low		1.2	1.2	high		2.27	2.27
2022-10-01	2022-October	V2_75	Immunoturbidimetry	RO	ROCHE DIAGNOSTICS	Roche Cobas (8000) System (c701/702)	mg/l	low		0.98	0.98	high		1.91	1.91
2022-10-01	2022-October	V2_188	Turbidimetry: Latex enhanced	RO	ROCHE DIAGNOSTICS	Roche Cobas (8000) System (c701/702)	mg/l	low		1.05	1.05	high		2.24	2.24
2022-10-01	2022-October	V2_77	Turbidimetry: Latex enhanced	RO	ROCHE DIAGNOSTICS	Roche Cobas pro c503,c303	mg/l	low		1.2	1.2	high		2.3	2.3
2022-10-01	2022-October	V2_78	Turbidimetry: Latex enhanced	RO	ROCHE DIAGNOSTICS	Roche Cobas (8000) System (c701/702)	mg/l	low		1.06	1.06	high		2.03	2.03
2022-10-01	2022-October	V2_79	Immunoturbidimetry	RO	ROCHE DIAGNOSTICS	Roche Cobas (6000) System (c501/502/e601)	mg/l	low		1.2	1.2	high		2.2	2.2
2022-10-01	2022-October	V2_117	Immunoturbidimetry	RO	ROCHE DIAGNOSTICS	Roche Cobas (8000) System (e801)	µg/ml	low		1.2	1.2	high		2.1	2.1
2022-10-01	2022-October	V2_82	Immunoturbidimetry	RO	ROCHE DIAGNOSTICS	Roche Cobas (6000) System (c501/502/e601)	mg/l	low		1	1	high		1.94	1.94
2022-10-01	2022-October	V2_184	Turbidimetry: "Endpoint"-Meth. without predilution	RO	ROCHE DIAGNOSTICS	Roche Modular-Systems	mg/l	low		1.04	1.04	high		2.14	2.14
2022-10-01	2022-October	V2_118	Turbidimetry: Latex enhanced	RO	ROCHE DIAGNOSTICS	Roche Cobas (8000) System (c701/702)	mg/l	low		1.03	1.03	high		2.07	2.07
2022-10-01	2022-October	V2_148	Turbidimetry: Latex enhanced	RO	ROCHE DIAGNOSTICS	Roche Cobas (8000) System (c701/702)	mg/l	low		1	1	high		2.04	2.04
2022-10-01	2022-October	V2_84	Turbidimetry: Latex enhanced	RO	ROCHE DIAGNOSTICS	Roche Cobas (6000) System (c501/502/e601)	mg/l	low		1.1	1.1	high		2	2
2022-10-01	2022-October	V2_85	Turbidimetry: Latex enhanced	RO	ROCHE DIAGNOSTICS	Roche Cobas (8000) System (c701/702)	mg/l	low		0.89	0.89	high		1.78	1.78
2022-10-01	2022-October	V2_167	immunologic test (CLIA)	RO	ROCHE DIAGNOSTICS	Roche Cobas (8000) System (e801)	mg/l	low		1.18	1.18	high		2.27	2.27
2022-10-01	2022-October	V2_144	Immunoturbidimetry	RO	ROCHE DIAGNOSTICS	Roche Cobas (6000) System (c501/502/e601)	mg/l	low		1.19	1.19	high		2.17	2.17
2022-10-01	2022-October	V2_174	Immunoturbidimetry	RO	ROCHE DIAGNOSTICS	Roche Cobas (6000) System (c501/502/e601)	mg/l	low		0.86	0.86	high		2.18	2.18
2022-10-01	2022-October	V2_89	Immunoturbidimetry	RO	ROCHE DIAGNOSTICS	Roche Cobas (8000) System (c701/702)	mg/dl	low		0.109	1.09	high		0.202	2.02
2022-10-01	2022-October	V2_90	Immunoturbidimetry	RO	ROCHE DIAGNOSTICS	Roche Cobas (8000) System (c701/702)	mg/l	low		1.12	1.12	high		2.08	2.08
2022-10-01	2022-October	V2_12	Immunoturbidimetry	RO	ROCHE DIAGNOSTICS	Roche Cobas (8000) System (c701/702)	mg/dl	low		0.09	0.9	high		0.17	1.7
2022-10-01	2022-October	V2_27	Turbidimetry: Latex enhanced	RO	ROCHE DIAGNOSTICS	Roche Cobas (6000) System (c501/502/e601)	mg/l	low		1.12	1.12	high		2.35	2.35
2022-10-01	2022-October	V2_92	Immunoturbidimetry	RO	ROCHE DIAGNOSTICS	Roche Cobas (8000) System (c701/702)	mg/dl	low		0.1	1	high		0.21	2.1
2022-10-01	2022-October	V2_130	Turbidimetry: Latex enhanced	RO	ROCHE DIAGNOSTICS	Roche Cobas (6000) System (c501/502/e601)	mg/l	low		1.27	1.27	high		2.41	2.41
2022-10-01	2022-October	V2_93	Turbidimetry: Latex enhanced	RO	ROCHE DIAGNOSTICS	Roche Cobas 4000 System	mg/l	low		1.19	1.19	high		2.26	2.26
2022-10-01	2022-October	V2_189	Turbidimetry: Latex enhanced	RO	ROCHE DIAGNOSTICS	Roche Cobas (8000) System (c701/702)	mg/l	low		1.06	1.06	high		2.16	2.16
2022-10-01	2022-October	V2_177	Turbidimetry	RO	ROCHE DIAGNOSTICS	Roche Cobas (6000) System (c501/502/e601)	mg/l	low		1.14	1.14	high		2.26	2.26
2022-10-01	2022-October	V2_131	Turbidimetry: Latex enhanced	RO	ROCHE DIAGNOSTICS	Roche Cobas (6000) System (c501/502/e601)	mg/l	low		1.28	1.28	high		2.4	2.4
2022-10-01	2022-October	V2_155	Turbidimetry: Latex enhanced	RO	ROCHE DIAGNOSTICS	Roche Cobas (6000) System (c501/502/e601)	mg/l	low		1.11	1.11	high		2.2	2.2
2022-10-01	2022-October	V2_181	Immunoturbidimetry	RO	ROCHE DIAGNOSTICS	Roche Cobas pro c503,c303	mg/l	low		1.32	1.32	high		2.49	2.49
2023-01-01	2023-January	V2_168	Immunoturbidimetry	AB	ABBOTT	Abbott: other devices	mg/dl	high		0.22	2.2	low		0.12	1.2
2023-01-01	2023-January	V2_3	Turbidimetry: Latex enhanced	AB	ABBOTT	Abbott: Alinity	mg/dl	high		0.213	2.13	low		0.114	1.14
2023-01-01	2023-January	V2_100	Turbidimetry: no further information	AB	ABBOTT	Abbott: Alinity	mg/l	high		2.2	2.2	low		1.2	1.2
2023-01-01	2023-January	V2_6	Immunoturbidimetry	AB	ABBOTT	Abbott: Alinity	mg/l	high		2.13	2.13	low		1.06	1.06
2023-01-01	2023-January	V2_134	Immunoturbidimetry	AB	ABBOTT	Abbott: other devices	mg/l	high		2.16	2.16	low		1.15	1.15
2023-01-01	2023-January	V2_190	Turbidimetry	AB	ABBOTT	Abbott: Alinity	mg/l	high		2.14	2.14	low		1.1	1.1
2023-01-01	2023-January	V2_0	Immunoturbidimetry	OL	BECKMAN (OLYMPUS)	BECKMAN (OLYMPUS) AU-Systems	mg/l	high		2.33	2.33	low		1.24	1.24
2023-01-01	2023-January	V2_1	Turbidimetry: "Endpoint"-Meth. without predilution	OL	BECKMAN (OLYMPUS)	BECKMAN (OLYMPUS) AU-Systems	mg/l	high		2.28	2.28	low		1.19	1.19
2023-01-01	2023-January	V2_151	Turbidimetry: Latex enhanced	OL	BECKMAN (OLYMPUS)	BECKMAN (OLYMPUS) AU-Systems	mg/l	high		2.34	2.34	low		1.23	1.23
2023-01-01	2023-January	V2_132	Immunoturbidimetry	OL	BECKMAN (OLYMPUS)	BECKMAN (OLYMPUS) AU-Systems	mg/l	high		2.4	2.4	low		1.1	1.1
2023-01-01	2023-January	V2_43	Turbidimetry	BE	BECKMAN COULTER	BECKMAN (OLYMPUS) AU-Systems	mg/l	high		2.17	2.17	low		1.15	1.15
2023-01-01	2023-January	V2_146	Immunoturbidimetry	OL	BECKMAN (OLYMPUS)	BECKMAN (OLYMPUS) AU-Systems	mg/dl	high		0.229	2.29	low		0.121	1.21
2023-01-01	2023-January	V2_182	Turbidimetry: Latex enhanced	OL	BECKMAN (OLYMPUS)	BECKMAN (OLYMPUS) AU-Systems	mg/l	high		2.3	2.3	low		1.2	1.2
2023-01-01	2023-January	V2_170	Turbidimetry	BE	BECKMAN COULTER	BECKMAN (OLYMPUS) AU-Systems	mg/l	high		2.29	2.29	low		1.1	1.1
2023-01-01	2023-January	V2_8	Immunoturbidimetry	OL	BECKMAN (OLYMPUS)	BECKMAN (OLYMPUS) AU-Systems	mg/l	high		2.23	2.23	low		1.19	1.19
2023-01-01	2023-January	V2_83	Turbidimetry: "Endpoint"-Meth. without predilution	OL	BECKMAN (OLYMPUS)	BECKMAN (OLYMPUS) AU-Systems	mg/l	high		2.25	2.25	low		1.09	1.09
2023-01-01	2023-January	V2_101	Nephelometry	BE	BECKMAN COULTER	Beckman Immage-Systems	mg/dl	high		0.31	3.1	low		0.128	1.28
2023-01-01	2023-January	V2_10	Turbidimetry: Latex enhanced	OL	BECKMAN (OLYMPUS)	BECKMAN (OLYMPUS) AU-Systems	mg/l	high		2.3	2.3	low		1.2	1.2
2023-01-01	2023-January	V2_13	Turbidimetry	OL	BECKMAN (OLYMPUS)	BECKMAN (OLYMPUS) AU-Systems	mg/l	high		2.28	2.28	low		1.24	1.24
2023-01-01	2023-January	V2_163	Immunoturbidimetry	BE	BECKMAN COULTER	BECKMAN (OLYMPUS) AU-Systems	mg/l	high		2.16	2.16	low		1.16	1.16
2023-01-01	2023-January	V2_158	Turbidimetry: Latex enhanced	BE	BECKMAN COULTER	BECKMAN (OLYMPUS) AU-Systems	mg/dl	high		0.27	2.7	low		0.13	1.3
2023-01-01	2023-January	V2_172	Turbidimetry	BE	BECKMAN COULTER	BECKMAN (OLYMPUS) AU-Systems	mg/l	high		2.27	2.27	low		1.18	1.18
2023-01-01	2023-January	V2_29	immunologic test (CLIA)	BW	SIEMENS (Dade Behring)	Siemens (DPC Biermann) Immulite	mg/l	high		2.69	2.69	low		1.33	1.33
2023-01-01	2023-January	V2_30	Nephelometry	BW	SIEMENS (Dade Behring)	Siemens (Dade-Behring) Nephelometer	mg/l	high		2.08	2.08	low		0.93	0.93
2023-01-01	2023-January	V2_31	Nephelometry	BW	SIEMENS (Dade Behring)	Siemens (Dade-Behring) Nephelometer	mg/dl	high		0.22	2.2	low		0.11	1.1
2023-01-01	2023-January	V2_15	Turbidimetry: Latex enhanced	BG	SIEMENS (Bayer Health)	Siemens (Bayer Healthcare) Advia	mg/l	high		2.2	2.2	low		1.1	1.1
2023-01-01	2023-January	V2_16	Turbidimetry: Latex enhanced	BG	SIEMENS (Bayer Health)	Siemens (Bayer Healthcare) Advia	mg/l	high		2.02	2.02	low		1.02	1.02
2023-01-01	2023-January	V2_32	Nephelometry	BW	SIEMENS (Dade Behring)	Siemens (Dade-Behring) Nephelometer	mg/dl	high		0.2	2	low		0.11	1.1
2023-01-01	2023-January	V2_34	Nephelometry	BW	SIEMENS (Dade Behring)	Siemens (Dade-Behring) BN Prospec	µg/ml	high		2.15	2.15	low		1.07	1.07
2023-01-01	2023-January	V2_64	Nephelometry	BW	SIEMENS (Dade Behring)	Siemens (Dade-Behring) Nephelometer	mg/l	high		1.88	1.88	low		0.97	0.97
2023-01-01	2023-January	V2_37	Nephelometry	BW	SIEMENS (Dade Behring)	Siemens (Dade-Behring) Nephelometer	mg/l	high		1.94	1.94	low		0.97	0.97
2023-01-01	2023-January	V2_38	Nephelometry	BW	SIEMENS (Dade Behring)	Siemens (Dade-Behring) BN Prospec	mg/l	high		2.05	2.05	low		1.04	1.04
2023-01-01	2023-January	V2_97	Turbidimetry: "Endpoint"-Meth. without predilution	SI	SIEMENS HEALTHINEERS	Siemens (Dade-Behring) Atellica NEPH 630	mg/l	high		2.02	2.02	low		1.03	1.03
2023-01-01	2023-January	V2_125	Immunoturbidimetry	BG	SIEMENS (Bayer Health)	Siemens: Atellica CH	mg/dl	high		0.216	2.16	low		0.109	1.09
2023-01-01	2023-January	V2_18	Turbidimetry: Latex enhanced	BG	SIEMENS (Bayer Health)	Siemens (Bayer Healthcare) Advia	mg/dl	high		0.186	1.86	low		0.093	0.93
2023-01-01	2023-January	V2_39	Nephelometry	BW	SIEMENS (Dade Behring)	Siemens (Dade-Behring) Nephelometer	mg/dl	high		0.194	1.94	low		0.097	0.97
2023-01-01	2023-January	V2_40	Kinetic Nephelometry	BW	SIEMENS (Dade Behring)	Siemens (Dade-Behring) Atellica NEPH 630	mg/l	high		2	2	low		1.03	1.03
2023-01-01	2023-January	V2_42	Nephelometry	BW	SIEMENS (Dade Behring)	Siemens (Dade-Behring) BN Prospec	mg/dl	high		0.21	2.1	low		0.11	1.1
2023-01-01	2023-January	V2_20	Turbidimetry: Latex enhanced	SI	SIEMENS HEALTHINEERS	Siemens: Atellica CH	mg/dl	high		0.196	1.96	low		0.097	0.97
2023-01-01	2023-January	V2_22	Immunoturbidimetry	BG	SIEMENS (Bayer Health)	Siemens (Bayer Healthcare) Advia	mg/l	high		2.06	2.06	low		1.01	1.01
2023-01-01	2023-January	V2_23	Immunoturbidimetry	BG	SIEMENS (Bayer Health)	Siemens (Bayer Healthcare) Advia	mg/l	high		2.04	2.04	low		1.02	1.02
2023-01-01	2023-January	V2_46	Kinetic Nephelometry, particel enhanced	BW	SIEMENS (Dade Behring)	Siemens (Dade-Behring) Atellica NEPH 630	mg/l	high		1.96	1.96	low		1.03	1.03
2023-01-01	2023-January	V2_47	Nephelometry	BW	SIEMENS (Dade Behring)	Siemens (Dade-Behring) Nephelometer	mg/dl	high		0.2	2	low		0.11	1.1
2023-01-01	2023-January	V2_24	Immunoturbidimetry	BG	SIEMENS (Bayer Health)	Siemens (Bayer Healthcare) Advia	mg/l	high		2.2	2.2	low		0.8	0.8
2023-01-01	2023-January	V2_49	Kinetic Nephelometry, particel enhanced	SI	SIEMENS HEALTHINEERS	Siemens (Dade-Behring) BN Prospec	mg/l	high		2.03	2.03	low		1.15	1.15
2023-01-01	2023-January	V2_50	immunologic test (CLIA)	BW	SIEMENS (Dade Behring)	Siemens (DPC Biermann) Immulite 2000	mg/l	high		3.44	3.44	low		1.85	1.85
2023-01-01	2023-January	V2_52	Turbidimetry: no further information	BW	SIEMENS (Dade Behring)	Siemens (Dade-Behring) Dimension	mg/l	high		1.8	1.8	low		0.8	0.8
2023-01-01	2023-January	V2_53	Nephelometry	BW	SIEMENS (Dade Behring)	Siemens (Dade-Behring) Dimension Vista	mg/l	high		2.07	2.07	low		1.03	1.03
2023-01-01	2023-January	V2_25	Immunoturbidimetry	BG	SIEMENS (Bayer Health)	Siemens: Atellica CH	mg/l	high		2.07	2.07	low		0.95	0.95
2023-01-01	2023-January	V2_9	Turbidimetry: Latex enhanced	SI	SIEMENS HEALTHINEERS	Siemens: Atellica CH	mg/l	high		1.91	1.91	low		0.95	0.95
2023-01-01	2023-January	V2_54	Kinetic Nephelometry, particel enhanced	BW	SIEMENS (Dade Behring)	Siemens (Dade-Behring) Nephelometer	mg/l	high		1.96	1.96	low		0.987	0.99
2023-01-01	2023-January	V2_56	immunologic test (LEIA)	DG	SIEMENS (DPC Biermann)	Siemens (DPC Biermann) Immulite	mg/l	high		2.82	2.82	low		1.27	1.27
2023-01-01	2023-January	V2_152	Kinetic Nephelometry	BW	SIEMENS (Dade Behring)	Siemens (Dade-Behring) Nephelometer	mg/l	high		1.9	1.9	low		1.1	1.1
2023-01-01	2023-January	V2_57	immunologic test (CLIA)	DG	SIEMENS (DPC Biermann)	Siemens (DPC Biermann) Immulite 2000	mg/l	high		3.04	3.04	low		1.31	1.31
2023-01-01	2023-January	V2_154	Nephelometry	BW	SIEMENS (Dade Behring)	Siemens (Dade-Behring) Nephelometer	mg/l	high		2.02	2.02	low		1.06	1.06
2023-01-01	2023-January	V2_59	Kinetic Nephelometry, particel enhanced	SI	SIEMENS HEALTHINEERS	Siemens (Dade-Behring) BN Prospec	mg/dl	high		0.195	1.95	low		0.096	0.96
2023-01-01	2023-January	V2_173	Turbidimetry	RO	ROCHE DIAGNOSTICS	Roche Cobas (8000) System (c701/702)	mg/l	high		2.08	2.08	low		0.9	0.9
2023-01-01	2023-January	V2_2	Immunoturbidimetry	RO	ROCHE DIAGNOSTICS	Roche Cobas (6000) System (c501/502/e601)	mg/dl	high		0.219	2.19	low		0.108	1.08
2023-01-01	2023-January	V2_65	Turbidimetry: Latex enhanced	RO	ROCHE DIAGNOSTICS	Roche Cobas (6000) System (c501/502/e601)	mg/l	high		2.3	2.3	low		1.12	1.12
2023-01-01	2023-January	V2_66	Turbidimetry: "Endpoint"-Meth. without predilution	RO	ROCHE DIAGNOSTICS	Roche Cobas (6000) System (c501/502/e601)	mg/l	high		2.17	2.17	low		1.07	1.07
2023-01-01	2023-January	V2_19	Turbidimetry: no further information	RO	ROCHE DIAGNOSTICS	Roche Cobas (8000) System (c701/702)	mg/l	high		1.96	1.96	low		1.03	1.03
2023-01-01	2023-January	V2_114	Immunoturbidimetry	RO	ROCHE DIAGNOSTICS	Roche Cobas (6000) System (c501/502/e601)	mg/l	high		2.11	2.11	low		1.08	1.08
2023-01-01	2023-January	V2_45	Immunoturbidimetry	RO	ROCHE DIAGNOSTICS	Roche Cobas (6000) System (c501/502/e601)	mg/l	high		2.1	2.1	low		1.1	1.1
2023-01-01	2023-January	V2_70	immunologic test (ECLIA)	RO	ROCHE DIAGNOSTICS	Roche Cobas (8000) System (c701/702)	mg/l	high		2.1	2.1	low		1	1
2023-01-01	2023-January	V2_71	Immunoturbidimetry	RO	ROCHE DIAGNOSTICS	Roche Cobas pure c303	mg/dl	high		0.201	2.01	low		0.102	1.02
2023-01-01	2023-January	V2_73	Turbidimetry: Latex enhanced	RO	ROCHE DIAGNOSTICS	Roche Cobas pro c503,c303	mg/l	high		2.25	2.25	low		1.22	1.22
2023-01-01	2023-January	V2_75	Immunoturbidimetry	RO	ROCHE DIAGNOSTICS	Roche Cobas (8000) System (c701/702)	mg/l	high		1.97	1.97	low		1	1
2023-01-01	2023-January	V2_188	Turbidimetry: Latex enhanced	RO	ROCHE DIAGNOSTICS	Roche Cobas (8000) System (c701/702)	mg/l	high		2.14	2.14	low		0.97	0.97
2023-01-01	2023-January	V2_77	Turbidimetry: Latex enhanced	RO	ROCHE DIAGNOSTICS	Roche Cobas pro c503,c303	mg/l	high		2.3	2.3	low		1.2	1.2
2023-01-01	2023-January	V2_78	Turbidimetry: Latex enhanced	RO	ROCHE DIAGNOSTICS	Roche Cobas (8000) System (c701/702)	mg/l	high		1.91	1.91	low		1.11	1.11
2023-01-01	2023-January	V2_138	immunologic method	RO	ROCHE DIAGNOSTICS	Roche Cobas (8000) System (c701/702)	mg/dl	high		0.22	2.2	low		0.11	1.1
2023-01-01	2023-January	V2_79	Immunoturbidimetry	RO	ROCHE DIAGNOSTICS	Roche Cobas (6000) System (c501/502/e601)	mg/l	high		2.3	2.3	low		1.2	1.2
2023-01-01	2023-January	V2_80	immunologic test (KIMS)	RO	ROCHE DIAGNOSTICS	Roche Cobas (8000) System (c701/702)	mg/l	high		2.1	2.1	low		1.1	1.1
2023-01-01	2023-January	V2_81	Turbidimetry: Latex enhanced	RO	ROCHE DIAGNOSTICS	Roche Cobas (8000) System (c701/702)	mg/l	high		2	2	low		1	1
2023-01-01	2023-January	V2_184	Turbidimetry: "Endpoint"-Meth. without predilution	RO	ROCHE DIAGNOSTICS	Roche Modular-Systems	mg/l	high		2.07	2.07	low		1.06	1.06
2023-01-01	2023-January	V2_118	Turbidimetry: Latex enhanced	RO	ROCHE DIAGNOSTICS	Roche Cobas (8000) System (c701/702)	mg/l	high		2.11	2.11	low		0.91	0.91
2023-01-01	2023-January	V2_191	Turbidimetry: Latex enhanced	RO	ROCHE DIAGNOSTICS	Roche Cobas (6000) System (c501/502/e601)	mg/l	high		2.2	2.2	low		1.2	1.2
2023-01-01	2023-January	V2_85	Turbidimetry: Latex enhanced	RO	ROCHE DIAGNOSTICS	Roche Cobas (8000) System (c701/702)	mg/l	high		1.93	1.93	low		0.97	0.97
2023-01-01	2023-January	V2_144	Immunoturbidimetry	RO	ROCHE DIAGNOSTICS	Roche Cobas (6000) System (c501/502/e601)	mg/l	high		2.53	2.53	low		1.25	1.25
2023-01-01	2023-January	V2_174	Immunoturbidimetry	RO	ROCHE DIAGNOSTICS	Roche Cobas (6000) System (c501/502/e601)	mg/l	high		2	2	low		1.11	1.11
2023-01-01	2023-January	V2_90	Immunoturbidimetry	RO	ROCHE DIAGNOSTICS	Roche Cobas (8000) System (c701/702)	mg/l	high		1.99	1.99	low		1.08	1.08
2023-01-01	2023-January	V2_12	Immunoturbidimetry	RO	ROCHE DIAGNOSTICS	Roche Cobas (8000) System (c701/702)	mg/dl	high		0.21	2.1	low		0.1	1
2023-01-01	2023-January	V2_27	Turbidimetry: Latex enhanced	RO	ROCHE DIAGNOSTICS	Roche Cobas (6000) System (c501/502/e601)	mg/l	high		2.51	2.51	low		1.21	1.21
2023-01-01	2023-January	V2_149	Immunoturbidimetry	RO	ROCHE DIAGNOSTICS	Roche Cobas (8000) System (c701/702)	mg/l	high		2.06	2.06	low		1.01	1.01
2023-01-01	2023-January	V2_92	Immunoturbidimetry	RO	ROCHE DIAGNOSTICS	Roche Cobas (8000) System (c701/702)	mg/dl	high		0.22	2.2	low		0.1	1
2023-01-01	2023-January	V2_130	Turbidimetry: Latex enhanced	RO	ROCHE DIAGNOSTICS	Roche Cobas (6000) System (c501/502/e601)	mg/l	high		2.48	2.48	low		1.27	1.27
2023-01-01	2023-January	V2_93	Turbidimetry: Latex enhanced	RO	ROCHE DIAGNOSTICS	Roche Cobas 4000 System	mg/l	high		2.27	2.27	low		1.18	1.18
2023-01-01	2023-January	V2_94	Turbidimetry	RO	ROCHE DIAGNOSTICS	Roche Integra-Systems	mg/l	high		2.3	2.3	low		1.1	1.1
2023-01-01	2023-January	V2_189	Turbidimetry: Latex enhanced	RO	ROCHE DIAGNOSTICS	Roche Cobas (8000) System (c701/702)	mg/l	high		2.09	2.09	low		1.02	1.02
2023-01-01	2023-January	V2_177	Turbidimetry	RO	ROCHE DIAGNOSTICS	Roche Cobas (6000) System (c501/502/e601)	mg/l	high		2.23	2.23	low		1.05	1.05
2023-01-01	2023-January	V2_155	Turbidimetry: Latex enhanced	RO	ROCHE DIAGNOSTICS	Roche Cobas (6000) System (c501/502/e601)	mg/l	high		2.27	2.27	low		1.2	1.2
2023-01-01	2023-January	V2_160	Immunoturbidimetry	RO	ROCHE DIAGNOSTICS	Roche Modular-Systems	mg/l	high		2.59	2.59	low		1.38	1.38
2023-01-01	2023-January	V2_175	Immunoturbidimetry	RO	ROCHE DIAGNOSTICS	Roche Cobas (6000) System (c501/502/e601)	mg/l	high		2.21	2.21	low		1.11	1.11
2023-01-01	2023-January	V2_192	Immunoturbidimetry	RO	ROCHE DIAGNOSTICS	Roche Integra-Systems	mg/l	high		2.2	2.2	low		1.2	1.2
2023-01-01	2023-January	V2_181	Immunoturbidimetry	RO	ROCHE DIAGNOSTICS	Roche Cobas pro c503,c303	mg/l	high		2.51	2.51	low		1.2	1.2
2023-05-01	2023-May	V2_168	Immunoturbidimetry	AB	ABBOTT	Abbott: other devices	mg/dl	high		0.17	1.7	low		0.13	1.3
2023-05-01	2023-May	V2_3	Turbidimetry: Latex enhanced	AB	ABBOTT	Abbott: Alinity	mg/dl	high		0.174	1.74	low		0.134	1.34
2023-05-01	2023-May	V2_105	Turbidimetry	AB	ABBOTT	Abbott: Alinity	mg/l	high		1.8	1.8	low		1.4	1.4
2023-05-01	2023-May	V2_5	Turbidimetry	AB	ABBOTT	Abbott: Alinity	mg/dl	high		0.171	1.71	low		0.146	1.46
2023-05-01	2023-May	V2_6	Immunoturbidimetry	AB	ABBOTT	Abbott: Alinity	mg/l	high		1.6	1.6	low		1.24	1.24
2023-05-01	2023-May	V2_193	Immunoturbidimetry	AB	ABBOTT	Abbott: Alinity	mg/dl	high		0.17	1.7	low		0.13	1.3
2023-05-01	2023-May	V2_109	Turbidimetry	AB	ABBOTT	Abbott: Alinity	mg/dl	high		0.17	1.7	low		0.13	1.3
2023-05-01	2023-May	V2_139	Turbidimetry: Latex enhanced	AB	ABBOTT	Abbott Architect	mg/l	high		1.74	1.74	low		1.39	1.39
2023-05-01	2023-May	V2_190	Turbidimetry	AB	ABBOTT	Abbott: Alinity	mg/l	high		1.54	1.54	low		1.21	1.21
2023-05-01	2023-May	V2_0	Immunoturbidimetry	OL	BECKMAN (OLYMPUS)	BECKMAN (OLYMPUS) AU-Systems	mg/l	high		1.8	1.8	low		1.43	1.43
2023-05-01	2023-May	V2_1	Turbidimetry: "Endpoint"-Meth. without predilution	OL	BECKMAN (OLYMPUS)	BECKMAN (OLYMPUS) AU-Systems	mg/l	high		1.81	1.81	low		1.43	1.43
2023-05-01	2023-May	V2_186	Turbidimetry: "Endpoint"-Meth. without predilution	OL	BECKMAN (OLYMPUS)	BECKMAN (OLYMPUS) AU-Systems	mg/l	high		1.87	1.87	low		1.48	1.48
2023-05-01	2023-May	V2_140	Immunoturbidimetry	BE	BECKMAN COULTER	BECKMAN (OLYMPUS) AU-Systems	mg/l	high		1.84	1.84	low		1.47	1.47
2023-05-01	2023-May	V2_151	Turbidimetry: Latex enhanced	OL	BECKMAN (OLYMPUS)	BECKMAN (OLYMPUS) AU-Systems	mg/l	high		1.68	1.68	low		1.29	1.29
2023-05-01	2023-May	V2_132	Immunoturbidimetry	OL	BECKMAN (OLYMPUS)	BECKMAN (OLYMPUS) AU-Systems	mg/l	high		1.8	1.8	low		1.4	1.4
2023-05-01	2023-May	V2_182	Turbidimetry: Latex enhanced	OL	BECKMAN (OLYMPUS)	BECKMAN (OLYMPUS) AU-Systems	mg/l	high		1.8	1.8	low		1.4	1.4
2023-05-01	2023-May	V2_170	Turbidimetry	BE	BECKMAN COULTER	BECKMAN (OLYMPUS) AU-Systems	mg/l	high		1.77	1.77	low		1.41	1.41
2023-05-01	2023-May	V2_8	Immunoturbidimetry	OL	BECKMAN (OLYMPUS)	BECKMAN (OLYMPUS) AU-Systems	mg/l	high		1.76	1.76	low		1.41	1.41
2023-05-01	2023-May	V2_101	Nephelometry	BE	BECKMAN COULTER	Beckman Immage-Systems	mg/dl	high		0.216	2.16	low		0.161	1.61
2023-05-01	2023-May	V2_107	Turbidimetry: Latex enhanced	OL	BECKMAN (OLYMPUS)	BECKMAN (OLYMPUS) AU-Systems	mg/l	high		1.82	1.82	low		1.44	1.44
2023-05-01	2023-May	V2_10	Turbidimetry: Latex enhanced	OL	BECKMAN (OLYMPUS)	BECKMAN (OLYMPUS) AU-Systems	mg/l	high		1.8	1.8	low		1.5	1.5
2023-05-01	2023-May	V2_13	Turbidimetry	OL	BECKMAN (OLYMPUS)	BECKMAN (OLYMPUS) AU-Systems	mg/l	high		1.79	1.79	low		1.44	1.44
2023-05-01	2023-May	V2_163	Immunoturbidimetry	BE	BECKMAN COULTER	BECKMAN (OLYMPUS) AU-Systems	mg/l	high		1.8	1.8	low		1.44	1.44
2023-05-01	2023-May	V2_158	Turbidimetry: Latex enhanced	BE	BECKMAN COULTER	BECKMAN (OLYMPUS) AU-Systems	mg/dl	high		0.18	1.8	low		0.14	1.4
2023-05-01	2023-May	V2_172	Turbidimetry	BE	BECKMAN COULTER	BECKMAN (OLYMPUS) AU-Systems	mg/l	high		1.82	1.82	low		1.44	1.44
2023-05-01	2023-May	V2_194	Immunoturbidimetry	OL	BECKMAN (OLYMPUS)	BECKMAN (OLYMPUS) AU-Systems	mg/l	high		1.7	1.7	low		1.33	1.33
2023-05-01	2023-May	V2_112	immunologic test (LEIA)	DG	SIEMENS (DPC Biermann)	Siemens (DPC Biermann) Immulite 2000	mg/l	high		2.13	2.13	low		1.69	1.69
2023-05-01	2023-May	V2_56	immunologic test (LEIA)	DG	SIEMENS (DPC Biermann)	Siemens (DPC Biermann) Immulite	mg/l	high		2.28	2.28	low		1.55	1.55
2023-05-01	2023-May	V2_113	immunologic test (CLIA)	DG	SIEMENS (DPC Biermann)	Siemens (DPC Biermann) Immulite 2000	mg/l	high		2.17	2.17	low		0.354	0.35
2023-05-01	2023-May	V2_57	immunologic test (CLIA)	DG	SIEMENS (DPC Biermann)	Siemens (DPC Biermann) Immulite 2000	mg/l	high		2.18	2.18	low		1.8	1.8
2023-05-01	2023-May	V2_29	immunologic test (CLIA)	BW	SIEMENS (Dade Behring)	Siemens (DPC Biermann) Immulite	mg/l	high		1.55	1.55	low		1.16	1.16
2023-05-01	2023-May	V2_30	Nephelometry	BW	SIEMENS (Dade Behring)	Siemens (Dade-Behring) Nephelometer	mg/l	high		1.51	1.51	low		1.24	1.24
2023-05-01	2023-May	V2_31	Nephelometry	BW	SIEMENS (Dade Behring)	Siemens (Dade-Behring) Nephelometer	mg/dl	high		0.15	1.5	low		0.11	1.1
2023-05-01	2023-May	V2_15	Turbidimetry: Latex enhanced	BG	SIEMENS (Bayer Health)	Siemens (Bayer Healthcare) Advia	mg/l	high		1.6	1.6	low		1.3	1.3
2023-05-01	2023-May	V2_32	Nephelometry	BW	SIEMENS (Dade Behring)	Siemens (Dade-Behring) Nephelometer	mg/dl	high		0.15	1.5	low		0.12	1.2
2023-05-01	2023-May	V2_34	Nephelometry	BW	SIEMENS (Dade Behring)	Siemens (Dade-Behring) BN Prospec	µg/ml	high		1.66	1.66	low		1.3	1.3
2023-05-01	2023-May	V2_64	Nephelometry	BW	SIEMENS (Dade Behring)	Siemens (Dade-Behring) Nephelometer	mg/l	high		1.5	1.5	low		1.16	1.16
2023-05-01	2023-May	V2_37	Nephelometry	BW	SIEMENS (Dade Behring)	Siemens (Dade-Behring) Nephelometer	mg/l	high		1.49	1.49	low		1.14	1.14
2023-05-01	2023-May	V2_38	Nephelometry	BW	SIEMENS (Dade Behring)	Siemens (Dade-Behring) BN Prospec	mg/l	high		1.53	1.53	low		1.19	1.19
2023-05-01	2023-May	V2_97	Turbidimetry: "Endpoint"-Meth. without predilution	SI	SIEMENS HEALTHINEERS	Siemens (Dade-Behring) Atellica NEPH 630	mg/l	high		1.51	1.51	low		1.18	1.18
2023-05-01	2023-May	V2_125	Immunoturbidimetry	BG	SIEMENS (Bayer Health)	Siemens: Atellica CH	mg/dl	high		0.153	1.53	low		0.122	1.22
2023-05-01	2023-May	V2_18	Turbidimetry: Latex enhanced	BG	SIEMENS (Bayer Health)	Siemens (Bayer Healthcare) Advia	mg/dl	high		0.148	1.48	low		0.115	1.15
2023-05-01	2023-May	V2_40	Kinetic Nephelometry	BW	SIEMENS (Dade Behring)	Siemens (Dade-Behring) Atellica NEPH 630	mg/l	high		1.59	1.59	low		1.26	1.26
2023-05-01	2023-May	V2_42	Nephelometry	BW	SIEMENS (Dade Behring)	Siemens (Dade-Behring) BN Prospec	mg/dl	high		0.16	1.6	low		0.13	1.3
2023-05-01	2023-May	V2_22	Immunoturbidimetry	BG	SIEMENS (Bayer Health)	Siemens (Bayer Healthcare) Advia	mg/l	high		1.63	1.63	low		1.28	1.28
2023-05-01	2023-May	V2_23	Immunoturbidimetry	BG	SIEMENS (Bayer Health)	Siemens (Bayer Healthcare) Advia	mg/l	high		1.56	1.56	low		1.29	1.29
2023-05-01	2023-May	V2_46	Kinetic Nephelometry, particel enhanced	BW	SIEMENS (Dade Behring)	Siemens (Dade-Behring) Atellica NEPH 630	mg/l	high		1.47	1.47	low		1.16	1.16
2023-05-01	2023-May	V2_47	Nephelometry	BW	SIEMENS (Dade Behring)	Siemens (Dade-Behring) Nephelometer	mg/dl	high		0.14	1.4	low		0.11	1.1
2023-05-01	2023-May	V2_127	Turbidimetry: Latex enhanced	SI	SIEMENS HEALTHINEERS	Siemens: Atellica CH	mg/dl	high		0.156	1.56	low		0.115	1.15
2023-05-01	2023-May	V2_195	Nephelometry	BW	SIEMENS (Dade Behring)	Siemens (Dade-Behring) Atellica NEPH 630	mg/l	high		1.41	1.41	low		1.17	1.17
2023-05-01	2023-May	V2_49	Kinetic Nephelometry, particel enhanced	SI	SIEMENS HEALTHINEERS	Siemens (Dade-Behring) BN Prospec	mg/l	high		1.55	1.55	low		1.21	1.21
2023-05-01	2023-May	V2_52	Turbidimetry: no further information	BW	SIEMENS (Dade Behring)	Siemens (Dade-Behring) Dimension	mg/l	high		1.4	1.4	low		0.6	0.6
2023-05-01	2023-May	V2_53	Nephelometry	BW	SIEMENS (Dade Behring)	Siemens (Dade-Behring) Dimension Vista	mg/l	high		1.48	1.48	low		1.14	1.14
2023-05-01	2023-May	V2_9	Turbidimetry: Latex enhanced	SI	SIEMENS HEALTHINEERS	Siemens: Atellica CH	mg/l	high		1.61	1.61	low		1.25	1.25
2023-05-01	2023-May	V2_54	Kinetic Nephelometry, particel enhanced	BW	SIEMENS (Dade Behring)	Siemens: Atellica NEPH 630	mg/l	high		1.6	1.6	low		1.28	1.28
2023-05-01	2023-May	V2_196	Nephelometry	BW	SIEMENS (Dade Behring)	Siemens: Atellica NEPH 630	mg/l	high		1.61	1.61	low		1.3	1.3
2023-05-01	2023-May	V2_152	Kinetic Nephelometry	BW	SIEMENS (Dade Behring)	Siemens (Dade-Behring) Nephelometer	mg/l	high		1.48	1.48	low		1.12	1.12
2023-05-01	2023-May	V2_149	Nephelometry	BW	SIEMENS (Dade Behring)	Siemens (Dade-Behring) Nephelometer	mg/l	high		1.54	1.54	low		1.15	1.15
2023-05-01	2023-May	V2_197	Nephelometry	BW	SIEMENS (Dade Behring)	Siemens (Dade-Behring) Nephelometer	mg/l	high		1.52	1.52	low		1.22	1.22
2023-05-01	2023-May	V2_198	Nephelometry	SI	SIEMENS HEALTHINEERS	Siemens (Dade-Behring) Nephelometer	mg/l	high		2.16	2.16	low		1.77	1.77
2023-05-01	2023-May	V2_154	Nephelometry	BW	SIEMENS (Dade Behring)	Siemens (Dade-Behring) Nephelometer	mg/l	high		1.57	1.57	low		1.15	1.15
2023-05-01	2023-May	V2_59	Kinetic Nephelometry, particel enhanced	SI	SIEMENS HEALTHINEERS	Siemens (Dade-Behring) BN Prospec	mg/dl	high		0.156	1.56	low		0.127	1.27
2023-05-01	2023-May	V2_129	Turbidimetry: Latex enhanced	SI	SIEMENS HEALTHINEERS	Siemens: Atellica CH	mg/dl	high		0.157	1.57	low		0.117	1.17
2023-05-01	2023-May	V2_199	Nephelometry	SI	SIEMENS HEALTHINEERS	Siemens: Atellica NEPH 630	mg/dl	high		0.158	1.58	low		0.124	1.24
2023-05-01	2023-May	V2_173	Turbidimetry	RO	ROCHE DIAGNOSTICS	Roche Cobas (8000) System (c701/702)	mg/l	high		1.48	1.48	low		1.1	1.1
2023-05-01	2023-May	V2_62	Turbidimetry: Latex enhanced	RO	ROCHE DIAGNOSTICS	Roche Cobas (8000) System (c701/702)	mg/l	high		1.62	1.62	low		1.17	1.17
2023-05-01	2023-May	V2_63	Turbidimetry: "Endpoint"-Meth. without predilution	RO	ROCHE DIAGNOSTICS	Roche Cobas (6000) System (c501/502/e601)	mg/dl	high		0.184	1.84	low		0.144	1.44
2023-05-01	2023-May	V2_2	Immunoturbidimetry	RO	ROCHE DIAGNOSTICS	Roche Cobas (6000) System (c501/502/e601)	mg/dl	high		0.177	1.77	low		0.137	1.37
2023-05-01	2023-May	V2_65	Turbidimetry: Latex enhanced	RO	ROCHE DIAGNOSTICS	Roche Cobas (6000) System (c501/502/e601)	mg/l	high		1.74	1.74	low		1.3	1.3
2023-05-01	2023-May	V2_66	Turbidimetry: "Endpoint"-Meth. without predilution	RO	ROCHE DIAGNOSTICS	Roche Cobas (6000) System (c501/502/e601)	mg/l	high		1.56	1.56	low		0.79	0.79
2023-05-01	2023-May	V2_19	Turbidimetry: no further information	RO	ROCHE DIAGNOSTICS	Roche Cobas (8000) System (c701/702)	mg/l	high		1.67	1.67	low		1.31	1.31
2023-05-01	2023-May	V2_200	Turbidimetry: Latex enhanced	RO	ROCHE DIAGNOSTICS	Roche Cobas (6000) System (c501/502/e601)	mg/l	high		1.67	1.67	low		1.28	1.28
2023-05-01	2023-May	V2_67	Turbidimetry: Latex enhanced	RO	ROCHE DIAGNOSTICS	Roche Cobas (6000) System (c501/502/e601)	mg/l	high		1.89	1.89	low		1.48	1.48
2023-05-01	2023-May	V2_115	Turbidimetry: Latex enhanced	RO	ROCHE DIAGNOSTICS	Roche Cobas (6000) System (c501/502/e601)	mg/l	high		1.57	1.57	low		1.27	1.27
2023-05-01	2023-May	V2_142	immunologic method	RO	ROCHE DIAGNOSTICS	Roche Cobas (6000) System (c501/502/e601)	mg/l	high		1.77	1.77	low		1.45	1.45
2023-05-01	2023-May	V2_70	immunologic test (ECLIA)	RO	ROCHE DIAGNOSTICS	Roche Cobas (8000) System (c701/702)	mg/l	high		1.8	1.8	low		1.4	1.4
2023-05-01	2023-May	V2_71	Immunoturbidimetry	RO	ROCHE DIAGNOSTICS	Roche Cobas pure c303	mg/dl	high		0.153	1.53	low		0.118	1.18
2023-05-01	2023-May	V2_116	Turbidimetry	RO	ROCHE DIAGNOSTICS	Roche Cobas (6000) System (c501/502/e601)	mg/l	high		1.93	1.93	low		1.6	1.6
2023-05-01	2023-May	V2_73	Turbidimetry: Latex enhanced	RO	ROCHE DIAGNOSTICS	Roche Cobas pro c503,c303	mg/l	high		1.94	1.94	low		1.49	1.49
2023-05-01	2023-May	V2_180	Turbidimetry: Latex enhanced	RO	ROCHE DIAGNOSTICS	Roche Cobas (6000) System (c501/502/e601)	mg/l	high		1.98	1.98	low		1.59	1.59
2023-05-01	2023-May	V2_143	Turbidimetry: Latex enhanced	RO	ROCHE DIAGNOSTICS	Roche Cobas (6000) System (c501/502/e601)	mg/l	high		1.7	1.7	low		1.3	1.3
2023-05-01	2023-May	V2_75	Immunoturbidimetry	RO	ROCHE DIAGNOSTICS	Roche Cobas (8000) System (c701/702)	mg/l	high		1.52	1.52	low		1.2	1.2
2023-05-01	2023-May	V2_188	Turbidimetry: Latex enhanced	RO	ROCHE DIAGNOSTICS	Roche Cobas (8000) System (c701/702)	mg/l	high		1.56	1.56	low		1.29	1.29
2023-05-01	2023-May	V2_77	Turbidimetry: Latex enhanced	RO	ROCHE DIAGNOSTICS	Roche Cobas pro c503,c303	mg/l	high		2	2	low		1.6	1.6
2023-05-01	2023-May	V2_78	Turbidimetry: Latex enhanced	RO	ROCHE DIAGNOSTICS	Roche Cobas (8000) System (c701/702)	mg/l	high		1.5	1.5	low		1.26	1.26
2023-05-01	2023-May	V2_79	Immunoturbidimetry	RO	ROCHE DIAGNOSTICS	Roche Cobas (6000) System (c501/502/e601)	mg/l	high		1.9	1.9	low		1.5	1.5
2023-05-01	2023-May	V2_80	immunologic test (KIMS)	RO	ROCHE DIAGNOSTICS	Roche Cobas (8000) System (c701/702)	mg/l	high		1.5	1.5	low		1.3	1.3
2023-05-01	2023-May	V2_117	Immunoturbidimetry	RO	ROCHE DIAGNOSTICS	Roche Cobas (8000) System (e801)	µg/ml	high		1.7	1.7	low		1.2	1.2
2023-05-01	2023-May	V2_184	Turbidimetry: "Endpoint"-Meth. without predilution	RO	ROCHE DIAGNOSTICS	Roche Modular-Systems	mg/l	high		1.67	1.67	low		1.24	1.24
2023-05-01	2023-May	V2_118	Turbidimetry: Latex enhanced	RO	ROCHE DIAGNOSTICS	Roche Cobas (8000) System (c701/702)	mg/l	high		1.74	1.74	low		1.31	1.31
2023-05-01	2023-May	V2_148	Turbidimetry: Latex enhanced	RO	ROCHE DIAGNOSTICS	Roche Cobas (8000) System (c701/702)	mg/l	high		1.76	1.76	low		1.28	1.28
2023-05-01	2023-May	V2_191	Turbidimetry: Latex enhanced	RO	ROCHE DIAGNOSTICS	Roche Cobas (6000) System (c501/502/e601)	mg/l	high		1.7	1.7	low		1.4	1.4
2023-05-01	2023-May	V2_85	Turbidimetry: Latex enhanced	RO	ROCHE DIAGNOSTICS	Roche Cobas (8000) System (c701/702)	mg/l	high		1.49	1.49	low		1.17	1.17
2023-05-01	2023-May	V2_167	immunologic test (CLIA)	RO	ROCHE DIAGNOSTICS	Roche Cobas (8000) System (e801)	mg/l	high		1.87	1.87	low		1.38	1.38
2023-05-01	2023-May	V2_174	Immunoturbidimetry	RO	ROCHE DIAGNOSTICS	Roche Cobas (6000) System (c501/502/e601)	mg/l	high		1.27	1.27	low		1.35	1.35
2023-05-01	2023-May	V2_89	Immunoturbidimetry	RO	ROCHE DIAGNOSTICS	Roche Cobas (8000) System (c701/702)	mg/dl	high		0.182	1.82	low		0.143	1.43
2023-05-01	2023-May	V2_12	Immunoturbidimetry	RO	ROCHE DIAGNOSTICS	Roche Cobas (8000) System (c701/702)	mg/dl	high		0.14	1.4	low		0.11	1.1
2023-05-01	2023-May	V2_27	Turbidimetry: Latex enhanced	RO	ROCHE DIAGNOSTICS	Roche Cobas (6000) System (c501/502/e601)	mg/l	high		1.82	1.82	low		1.44	1.44
2023-05-01	2023-May	V2_92	Immunoturbidimetry	RO	ROCHE DIAGNOSTICS	Roche Cobas (8000) System (c701/702)	mg/dl	high		0.17	1.7	low		0.12	1.2
2023-05-01	2023-May	V2_130	Turbidimetry: Latex enhanced	RO	ROCHE DIAGNOSTICS	Roche Cobas (6000) System (c501/502/e601)	mg/l	high		1.9	1.9	low		1.42	1.42
2023-05-01	2023-May	V2_93	Turbidimetry: Latex enhanced	RO	ROCHE DIAGNOSTICS	Roche Cobas 4000 System	mg/l	high		1.82	1.82	low		1.4	1.4
2023-05-01	2023-May	V2_94	Turbidimetry	RO	ROCHE DIAGNOSTICS	Roche Integra-Systems	mg/l	high		1.81	1.81	low		1.41	1.41
2023-05-01	2023-May	V2_189	Turbidimetry: Latex enhanced	RO	ROCHE DIAGNOSTICS	Roche Cobas (8000) System (c701/702)	mg/l	high		1.65	1.65	low		1.32	1.32
2023-05-01	2023-May	V2_177	Turbidimetry	RO	ROCHE DIAGNOSTICS	Roche Cobas (6000) System (c501/502/e601)	mg/l	high		1.79	1.79	low		1.39	1.39
2023-05-01	2023-May	V2_185	Immunoturbidimetry	RO	ROCHE DIAGNOSTICS	Roche Cobas pro c503,c303	mg/l	high		1.83	1.83	low		1.56	1.56
2023-05-01	2023-May	V2_155	Turbidimetry: Latex enhanced	RO	ROCHE DIAGNOSTICS	Roche Cobas (6000) System (c501/502/e601)	mg/l	high		1.67	1.67	low		1.38	1.38
2023-05-01	2023-May	V2_175	Immunoturbidimetry	RO	ROCHE DIAGNOSTICS	Roche Cobas (6000) System (c501/502/e601)	mg/l	high		1.75	1.75	low		1.31	1.31
