# Supplementary material for: Longitudinal evaluation of manufacturer-specific differences for high-sensitive CRP EQA results
Source: Front Mol Biosci. 2024 Aug 8;11:1401405. doi: 10.3389/fmolb.2024.1401405 (PMC11338768; doi:10.3389/fmolb.2024.1401405)
Supplement: Supplementary file 2 [file Table1.XLSX]

## Sheet: Supplementary Table_Participa
Supplementary Table 1: Number of participants including aggregated passing rates and nationalities per EQA survey
Jahr	Month	N Laboratories	Passing Rate EQA	Participants from Germany	Participants from EU	Participants from outside EU
2018	January	115	83.3	99	10	6
2018	March	62	85.7	49	9	5
2018	May	106	86	88	9	9
2018	July	86	88.4	73	7	6
2018	September	77	81.8	61	12	4
2018	October	108	77.8	94	5	9
2019	January	105	84.5	91	8	6
2019	March	56	85.7	43	9	4
2019	May	109	88.1	89	9	11
2019	July	80	81.3	66	8	6
2019	September	73	86.1	56	12	5
2019	October	106	86.1	89	7	10
2020	January	108	82.4	93	7	8
2020	March	65	92.3	46	15	4
2020	May	110	78.5	87	10	13
2020	July	77	89.5	67	3	7
2020	September	78	96	58	12	8
2020	October	105	94.3	92	7	6
2021	January	110	89.1	92	7	11
2021	March	68	95.6	50	15	3
2021	May	110	92.8	91	9	10
2021	July	78	96.2	66	6	6
2021	September	81	95.1	58	14	9
2021	October	110	90.9	95	10	5
2022	January	106	91.5	87	8	11
2022	March	76	94.7	54	16	6
2022	May	111	91	92	11	8
2022	July	77	94.8	66	6	5
2022	September	86	93	61	14	11
2022	October	114	92.9	101	9	4
2023	January	101	93.1	81	10	10
2023	March	71	95.8	57	11	3
2023	May	114	93.9	94	14	6
